# Supplementary material for: Monocyte infiltration induces CNS arginine catabolism to fuel neuroinflammation
Source: Nat Immunol. 2026 May 18;27(7):1418–32. doi: 10.1038/s41590-026-02516-4 (PMC13310764; doi:10.1038/s41590-026-02516-4)
Supplement: Supplementary file 5 — Statistical source data. [file 41590_2026_2516_MOESM5_ESM.xlsx]

## Sheet: Fig 1BCEFG Raw data CSF
	Healthy_1	Healthy_2	Healthy_3	Healthy_4	Healthy_5	Peak_1	Peak_2	Peak_3	Peak_4	Peak_5	Remission_1	Remission_2	Remission_3	Remission_4	Remission_5
Arginine	1120.01	1032.96	796.438	1169.56	856.634	510.248	883.732	749.684	831.805	723.042	648.455	958.931	988.66	742.99	805.869
Histidine	1383.38	1391.74	1193.67	881.115	1042.18	2112.47	1768.5	1843.53	1880.88	1321.81	2179.47	1381.81	1432.37	1348.63	1448.09
Thiamine	1334.91	1148.45	1089.87	1163.48	594.372	921.412	1491.09	735.273	839.484	652.187	753.73	856.561	945.929	527.844	712.712
D_Maltose	2608.84	2872.15	2719.27	3037.3	3153.9	2818.47	3155.31	2472.78	2631.73	3615.55	2264.02	3059.81	3342.94	2555.41	2723.86
Serine	3664.17	4036.35	3706.75	3337.12	4303.44	4266.5	5717.49	5435.01	6752.24	4665.07	7649.73	4713.11	6406.93	4998.51	5400.86
D_Mannose	158241	188099	193887	180216	190521	97773.9	111674	102937	93831.4	129893	96810.6	138830	110762	133744	145981
myo_Inositol	1368.6	1405.98	1214.02	1096.06	1098.34	446.023	1049.59	1084.33	856.115	577.373	931.447	1246.22	762.074	1190.18	1134.05
Sorbose	48878.5	57932.5	62315.7	56653.4	59829.7	29997.7	35945.6	33211	31847.2	40354.1	29960.7	44248.2	35203.7	42446.1	45448.4
Xylose	15783.5	19613.2	19959.9	18277.4	20736.4	10619.7	11113.7	10335.2	9899.39	13641.1	11084.2	14500	12017.9	13275.9	14781
Glutamine	23390.8	34224.9	30439.8	26380.9	34737.4	31231.5	35909.5	28012.8	30167.2	32560.8	35037.3	28808.8	34995.7	34908.3	29547.7
Asparagine	97.891	178.017	189.703	68.6919	118.225	86.5142	205.712	214.648	207.857	135.021	234.4	176.483	288.032	188.137	122.813
trans_4_Hydroxy_L_proline	112.32	16.3488	46.9337	94.7989	39.9231	23.9545	58.0205	22.0493	141.469	33.6802	149.733	58.1797	47.3005	38.1453	94.3577
L_Arabinose	688.868	735.946	908.929	819.217	733.449	502.308	522.225	504.585	662.191	427.465	577.651	736.233	537.654	672.242	743.908
Taurine	620050	182285	226276	666813	140727	313784	355743	391973	393606	441719	168618	237019	177787	153266	293032
Threonine	6404.42	8676.19	6170.78	6479.72	8325.95	12292.9	16970.6	12252.1	21991.9	22208.2	18987.6	9601.53	17969.5	11504	12827.8
Citrulline	2329.11	1977.1	1798.65	2118.43	2044.34	4839.25	4360.71	4697.34	4436.47	1936.48	6486.92	2921.91	3158.08	2339.72	2434.81
Cystine	224.496	297.159	197.337	79.6666	305.107	178.303	370.546	197.469	151.263	70.019	209.702	345.801	195.858	201.492	109.591
Creatine	25271.7	4836	7246.47	30379	5537.64	20330.1	7656	24607.1	24988.3	15391.2	9334.71	8817.47	5395.96	4762.73	18326.7
Allantoin	2046.94	2122.77	1926.56	1497.91	1800.45	5813.21	29038.4	5043.34	4211.7	5788.87	4413.95	6134.03	7358.07	2858.68	1996.67
N_Acetylglucosamine	726.418	1132.18	1029.27	1117.86	1116.39	789.276	1226.54	891.687	890.132	545.614	901.743	1070.95	902.568	1019.72	1184.51
L_Arabitol_Xylitol	1060.81	1119	1370	1557.44	1358.45	1066.82	737.445	1020.55	1203.42	924.258	966.699	876.395	1031.6	1258.04	1326.39
Creatinine	3486.4	1754.84	2360.76	3628.27	1733.08	4045.6	5924.39	3356.98	3196.29	2589.59	1485.03	2195.86	1860.91	1226.78	2066.04
Uracil	3107	4262.54	3254.45	3098.19	2021.38	3046.59	8977.23	4585.53	3884.34	9322.88	4866.87	2455.27	4450.76	2610.79	3163.7
O_Phosphorylethanolamine	2706.07	2052.26	1726.44	2047.34	1803.02	2421.38	2735.14	4071.02	3907.2	3779.8	3487.73	2616.29	3749.44	1802.89	3126.54
Methionine	4388.5	4313.43	3665.66	4115.39	3170.8	4034.18	5002.52	3803.71	4902.75	2768.34	5178.9	3282.45	4787.33	4628.3	3307.39
Cytidine	175.215	84.5454	64.6251	339.652	94.6661	186.094	394.118	186.769	291.612	316.214	274.22	128.473	175.476	149.894	146.759
Hypoxanthine	9487.79	5830.92	3242.31	5934.9	2826.09	2020.28	5028.27	1750.29	2386.69	5067.5	1478.34	1486.56	781.87	2202.03	3472.57
Xanthine	13243.1	10559.1	7281.06	8242.63	6453.52	7381.75	10683.1	6905.96	6536.43	10652.3	4304.07	3312.48	4273.08	5035.26	6138.16
Isoleucine	32057.8	19573.7	22187	24026.5	20173.5	64026.9	30353.1	30807.7	35806.2	33303	46326.6	19755.3	28253.3	18475.7	22554.4
Uridine	7647.85	3476.06	3572.44	15417.6	3653.28	3837.63	12128.6	2574.25	3654.49	5855.94	4855.47	3339.62	3833.99	3981.79	4212.59
Tyrosine	2514.93	2037.83	2053.91	2178.61	2161.82	1500.07	3107.64	1966.16	2643.08	1850.8	3432.76	1496.03	2354.18	1881.99	1547.67
Leucine	85606	65806.1	70780.1	94242.5	73239.1	196694	91051.7	96862.2	119686	135542	117502	57567.3	95425.7	53472.5	82674.9
Pyridoxal	1602.81	1804.86	1664.95	2020.77	2080.14	2246.93	3512.59	3202.76	3348.54	3296.23	2584.55	1902.7	3343.92	2537.18	2526.74
X.2Deoxyuridine	2407.34	2369.19	3630.58	2857.77	2710.92	2026.36	3232.29	1951.73	2736.95	3508.4	2383.17	3084.59	4147.1	3352.94	3577.31
Adenine	1622.58	219.505	171.732	4016.53	367.592	1881.42	318.57	1908.19	3437.78	2345.96	471.307	376.158	526.205	337.997	758.629
Inosine	27219.4	6448.23	8448.59	18933.3	4862.95	13937.1	4385.12	12445.7	11233.5	22202.9	3619.05	5066.09	2073.12	5049.78	11158.6
Guanosine	1279.28	426.448	318.843	448.308	227.93	345.93	230.328	217.087	245.966	485.308	302.283	180.18	373.879	197.865	284.372
Phenylalanine	14770.4	11584.4	11514.7	14644.1	12816.9	31130.4	38824.5	26211.3	25877.9	30746.2	25414.9	13243.9	18648.7	12452	15999.3
Glutamate	33281.5	5758.42	9393.8	25526.9	4559.06	12908.3	4647.16	18574.5	18591.8	14353.9	13782	8055.81	10182.5	5441.83	14735.1
Argininosuccinate	168.006	145.756	177.077	148.876	175.406	104.444	242.415	221.491	230.114	147.206	174.251	145.893	193.023	149.522	187.694
Thymidine	2289.47	2087.39	3115.78	2481.84	2367.71	2154.72	3319.51	2506.06	2521.44	4037.29	1888.69	2696.1	4119.48	2381.05	4113.13
Gluconate	60173.6	53031.3	68426.7	64373.1	57592	96263.5	339450	62139.2	63294.1	75808	46547.1	73890.7	99391.1	56991.1	52866.6
GlycericAcid	14308.8	13621.5	15779.2	16205.5	18204.6	8505.22	12073.8	9582.32	12272.9	9551.88	11820.3	11157.4	17166.9	13521	14936.4
ShikimicAcid	2945.52	2514.19	1897.7	2107.04	879.154	1842.39	2045.82	972.535	1381.52	1320.44	2075.14	1954.04	647.447	1601.42	2123.32
UricAcid	29622.4	40619.5	25677.3	26409.8	24787.5	138906	195237	121332	104337	212238	118154	49389	96555	55487.1	76880.5
N_AcetylneuraminicAcid	58923.6	63684.6	64701	60971.5	64729.8	28621.7	38631.4	30996.5	36488.8	39692	30300	38345.7	41335.7	48040.4	49271.6
QuinicAcid	1078.64	1134.64	905.839	1361.85	1150.69	951.052	1262.73	1195.36	1246.71	1074.86	1006.97	1246.98	1840.21	1193.65	1395.85
Adenosine	571.976	162.691	251.79	882.387	125.612	288.291	258.639	368.392	944.648	475.123	230.505	271.639	274.857	228.156	294.347
Lactate	426187	376009	344112	947571	420141	560840	1.00704e+06	680643	650658	689634	710756	471954	546312	414846	520700
N_alpha_acetyl_L_glutamine	6661.04	7073.67	7128.71	6414.65	8736.31	10502.6	16096.8	8554.69	9604.81	14935.2	8804.48	7736.98	8912.03	6317.58	7798.28
N_Acetyl_L_Glycine	3450.45	3998.49	3746.72	2935.82	3825.04	3824.15	8518.53	3464.61	3905.92	3399.75	2641.69	4808	3674.61	3040.5	3031.52
D_Fructose.6_phosphate	163.525	302.473	87.3413	346.202	136.594	144.207	238.686	240.116	379.579	118.941	250.837	165.073	270.416	118.293	191.404
D_Mannose_1_phosphate	9400.94	5661.92	7436.48	10971.8	5775.42	8415.72	10436.9	13889.9	16433.3	9937.89	8084.86	8348.55	11469.5	8605.47	8655.34
alpha_D_Ribose_5_phosphate	6592.3	1493.56	1436.23	3134.58	1194.08	2739.19	1494.8	1700.85	2550.9	4305.41	2355.79	1318.29	1544.08	1008.37	2279.47
Xanthosine	408.918	221.647	244.026	186.628	103.16	226.159	816.197	300.575	194.448	450.645	215.027	152.53	529.618	143.046	350.106
GlutathioneReduced	274.206	128.347	52.178	171.789	32.5063	258.149	117.639	197.897	122.088	184.683	222.938	65.5889	63.5264	86.4098	119.822
OroticAcid	2172.64	2120.02	2323.23	2267.43	2328.39	4711.92	9443.36	5223.03	5013.96	3660.64	5600.46	3845.08	4328.38	2445.37	2596.35
Pyruvate	23304.1	25741.7	24700.6	31831.9	12986.7	56620.4	70185.3	63957.1	70960.3	61246.9	88615.4	45159.9	35331.8	30281.9	36559.9
NAD	2482.15	175.725	737.472	5561.02	208.735	2084.86	179.561	2860.51	2298.84	1258.14	298.341	707.69	215.349	217.588	1700.98
DihydroxyacetonePhosphate	1261.24	423.336	472.266	924.216	1497.33	604.505	1553.51	1350.24	1708.05	1061.17	759.797	885.281	723.546	504.761	579.501
UMP	1806.76	152.613	750.297	2363.6	155.372	2145.72	557.349	1261.37	1458.44	1125.39	494.662	591.089	518.399	320.429	1103.42
IMP	47481.4	388.747	8327.3	70691.4	1629.62	29178.6	462.396	35021.1	31377.3	13504.3	1118.76	6713.93	949.253	1173.3	18860.2
Methylthioadenosine	209.655	129.418	178.155	238.799	85.6784	217.17	382.187	160.158	180.654	153.145	125.832	166.257	122.638	100.991	155.732
AMP	1800.75	74.8005	881.932	1601.56	58.6974	1101.97	365.503	3238.62	3105.79	555.153	410.772	802.463	364.649	219.62	611.419
PantothenicAcid	23668.8	25948.4	19710.6	24366.9	21350.1	27300.9	82052.8	42112.7	35218.3	67113.5	38789.4	31639.8	49494.2	47590.1	27935.9
Riboflavin	161.305	143.233	195.675	195.033	175.699	244.851	380.044	178.216	306.361	143.115	266.497	179.577	452.953	147.714	131.25
X.5_Hydroxyindoleacetate	1831.4	1909.89	1738.66	1283.79	1659.63	4050.53	9625.07	4089.83	3844.77	5519.85	3900.6	2728.35	3665.11	1758.55	2972.55
cAMP	417.285	472.229	363.793	436.603	180.273	474.828	1233.47	511.831	522.821	573.634	435.967	319.577	454.931	321.488	441.11
N_Carbamoyl_DL_aspartic.acid	576.542	312.275	281.706	285.353	221.309	590.657	805.102	1085.88	916.528	582.423	1060.4	587.442	971.313	273.555	460.934
GlutathioneOxidized	7318.72	1075.09	1675.51	7130.18	996.492	2475.89	1781.43	3723.29	4300.92	2840.09	3142.8	1877.53	1663.97	1437.18	3489.17
N_Carbamyl_L_glutamic.acid	204.971	107.195	127.904	255.63	101.576	207.232	82.4895	170.576	216.282	219.905	128.926	64.6663	166.556	111.907	204.794
ItaconicAcid	1010.06	438.328	41933.7	219.164	1614.87	20715.7	25665.6	21891.7	19060.3	16688.2	25706.6	3346.81	3646.27	927.446	1526.66
Malate	64180.2	25502.8	34380.7	62806.3	25190.4	39250.8	60133.4	78545.4	79491.4	71005.8	64189.7	51006.5	140683	37406.8	60650.3
N_Acetyl_DL_valine	2439.24	2376.41	2392.82	2061.53	2623.19	2631.51	3585.59	2023.92	2318.26	3646.21	2325.33	2190.63	2746.07	2028.16	2299.76
N_Acetyl_Aspartate	133286	13646.7	11541.8	11385.7	23876.9	21536.2	29756.1	17011.3	25749.2	15707.3	56588.2	7397.5	11560.2	14475.7	27640.3
UDP_glucose	74.5974	0.818604	0.758002	43.8171	1.40911	34.08	34.3077	65.7533	13.218	7.78726	5.33197	33.9041	11.0435	0.755681	5.72204
N_Acetylglutamate	1613.52	900.206	782.185	743.139	931.894	778.362	1762.65	1242.73	1470.99	846.666	1574.73	852.72	2940.07	1046.07	1362.94
UDP_N_acetylgalactos.glucos.amine	164.267	23.8546	63.374	180.187	42.231	191.26	188.225	382.353	173.136	173.226	115.041	52.5962	85.3069	117.259	119.23
Fumarate	3973.23	2525.92	2740.14	5138.99	2797.89	2795.27	4481.63	6282.92	5418.88	6027.39	4431.93	4208.74	9699.38	3168.23	4854.1
alpha_KetoglutaricAcid	36047.3	34213.3	30615.3	18233.8	21882.5	51762.7	76724	84104.8	52328.3	58867.9	65616.2	51020.9	51978.7	40741	45768
X.3_Phosphoglycerate	6784.67	1851.29	1769.38	7977.84	1195.62	2004.16	1419.93	3551.92	10816.7	1802.31	2978.57	1739.9	2615.2	1268.44	4456.83
QuinolinicAcid	439.87	485.263	525.735	264.627	308.296	1851.93	9706.26	1324.05	1262.11	2727.92	1446.15	1434.21	1625.99	628.047	867.9
Pyridoxal_5_phosphate	1169.22	1461.66	960.363	1111.18	996.754	769.249	847.362	674.798	1385.79	919.534	1314.42	1598.68	1727.84	1532.92	1423.47
Citrate	1.93412e+06	1.73416e+06	1.88735e+06	2.27395e+06	1.9616e+06	1.9236e+06	1.98874e+06	2.19471e+06	2.99696e+06	1.79505e+06	2.95499e+06	2.71234e+06	3.83925e+06	2.48745e+06	3.3221e+06
Homocitrate	17889.2	15823.6	17003.3	16187.7	16461.6	22158.7	41880.4	20483.8	24547.9	21550	21690.6	20365.2	35341.9	19218.7	21148.8
MethylcitricAcid	1136.08	1090.62	950.836	979.003	993.051	1301.32	2633.94	1389.15	1635.51	1396.04	1685.8	1384.88	2274.18	1325.07	1629.4
dTDP	11321.9	2138.32	1904.4	1920.73	1927.26	2669.91	1702.65	2801.21	3084.31	2150.15	2011.57	853.92	1078.59	919.542	1635.08
Indoxyl_3_sulfate	2101.81	284.685	385.111	318.762	116.178	2111.29	12568.1	1876.28	580.93	2167.8	847.605	1499.01	915.107	651.572	293.897
UDP_Glucuronate	2436.63	539.552	967.104	2845.01	309.329	1236.83	1528.31	1841.12	1899.66	1261.68	1025.44	1366.17	1223.11	794.147	1412.6
UTP	62.2537	21.8892	7.87565	274.108	6.72148	89.4941	81.35	102.17	179.464	19.1017	71.4171	4.6505	52.7837	26.7868	16.5378
S_Adenosyl_L_Methionine	2409.17	2119.63	2540.26	2148.75	2223.61	1040.57	1612.58	892.55	809.142	1035.77	1032.43	1348.79	691.117	1605.9	1727.03
L_carnitine	51242.3	17435.4	21320	38403.1	16789	32403.3	23439.6	55063	32404.3	48309	37549	29044	13623.3	21976.7	41522.2
X.1_methylnicotinamide	1339.21	1415.42	1217.88	1368.67	1608.88	9721.48	13156.1	3086.63	1735.62	5335.36	2209.31	5628.88	3013.93	2769.56	991.227
Nicotinamide.mononucleotide	1262.33	474.011	543.075	1121.33	293.823	765.51	76.9749	591.735	447.005	1648.74	274.939	305.991	108.893	143.212	702.237
Nicotinic.Acid	323.703	293.373	326.392	129.196	219.135	296.032	301.933	260.979	575.314	440.984	179.7	132.787	5707.62	195.305	167.031
O_Acetylcarnitine	88019	13788.6	29731	104339	11086.1	100242	66654	104633	93991.6	103129	60008.6	35278.5	42642.1	10231.2	54965.4
Nicotinamide.N_oxide	881.609	570.827	609.474	783.475	780.912	317.964	2934.71	293.456	442.383	435.583	492.398	1387.14	1791.59	924.31	266.084
Nudifloramide	400.692	312.137	259.132	277.802	190.529	196.024	286.022	219.937	139.24	275.918	135.616	115.464	199.111	158.087	235.348
X.3_Hyroxykynurenine	43.0281	29.0968	47.5486	43.9736	41.0565	122.652	92.9068	107.355	68.1027	167.344	87.7519	32.3827	38.341	4.56529	34.992
Propionylcarnitine	1102.01	237.066	478.258	1172.83	157.988	2118.24	997.328	2072.68	1871.87	2449.02	2091.18	403.121	898.649	194.83	977.568
S_Adenosyl_L_Homocysteine	51.787	23.7547	34.3818	75.5952	15.244	46.2184	25.4447	38.9438	39.1759	47.9117	15.5332	14.9178	16.6486	19.4682	44.7884
N_Methyl_4_Pyridone_3_Carboxamide	35084.6	31065.8	22725.6	27359.7	32680.3	46516.7	173481	29936.5	32409.4	63455.8	37827.3	51841.2	86957.3	70959.7	22309.8
Glutarylcarnitine	385.305	381.736	449.215	346.533	377.058	3570.2	2056.08	899.297	939.676	1769.12	1192.18	381.629	890.736	489.801	635.129
Kynurenine	118.365	91.0383	126.895	61.6793	111.816	1087.12	471.631	617.254	275.457	676.257	383.731	95.9542	207.275	57.6533	120.258
Methylmalonate	1083.33	1925.57	1595.01	1870.53	1637.04	3016.5	2305.58	2316.41	1647	2416.13	1525.09	1043.33	1381.34	1225.2	908.058
Butyrylcarnitine	1247.08	436.093	697.39	902.902	396.375	1909.32	1681.52	2054.42	1810.37	2389.13	2141.94	706.131	1591.13	418.547	876.408
Isobutyrylcarnitine	3331.86	979.458	1730.81	2518.18	781.338	5595.58	4988.74	5564.41	4703.83	6867.62	5991	1778.51	4169.34	1017.98	2770.42
Tryptophan	33143.7	20339.2	21642.8	20542.7	19777.4	58019.5	67815.6	56588.7	57580.7	38425.9	69286.9	26330	58368.6	21124.8	35178.5
X.2_Methylbutyryl.carnitine	3266.08	2043.69	1869.35	2456.97	1534.58	9052.85	6978.31	8255.49	7698.89	10086.6	10310.1	2903.64	8622.12	1648.21	4880.46
Isovalerylcarnitine	199.473	135.722	167.196	162.925	108.519	766.911	601.185	617.945	717.047	888.17	946.35	277.888	662.271	124.944	383.58
Anthranillic.acid	206.508	258.277	239.137	123.571	142.358	277.196	504.963	201.09	144.852	320.509	166.803	197.526	169.219	194.307	248.092

## Sheet: Fig 1BCEFG ANOVA CSF
	pval	adj_pval	dm
Arginine	0.0711605	0.149034	-1.40168
Histidine	0.0135602	0.0442701	1.66415
Thiamine	0.24827	0.36744	-0.490706
D_Maltose	0.813119	0.867849	0.112166
Serine	0.00415731	0.0184585	1.39219
D_Mannose	0.000108497	0.00240864	-2.02859
myo_Inositol	0.0378087	0.089293	-1.51362
Sorbose	0.000155745	0.00288128	-1.99955
Xylose	4.24189e-05	0.00226761	-2.08645
Glutamine	0.47892	0.574486	0.522392
Asparagine	0.195292	0.310492	0.683089
trans_4_Hydroxy_L_proline	0.585773	0.66685	-0.235929
L_Arabinose	0.00239382	0.0132857	-1.88043
Taurine	0.118981	0.216506	0.464768
Threonine	0.000578054	0.00642939	1.90247
Citrulline	0.0286724	0.0792926	1.53677
Cystine	0.84786	0.887854	-0.341586
Creatine	0.246422	0.36744	0.67262
Allantoin	0.00725005	0.0277502	1.76448
N_Acetylglucosamine	0.316633	0.428613	-0.857478
L_Arabitol_Xylitol	0.0812139	0.159888	-1.36692
Creatinine	0.00762875	0.0282264	0.932726
Uracil	0.0750176	0.151399	1.31059
O_Phosphorylethanolamine	0.0213188	0.0618735	1.5863
Methionine	0.883617	0.914695	0.148329
Cytidine	0.0737337	0.151399	1.3956
Hypoxanthine	0.0203275	0.0609825	-0.793974
Xanthine	0.00226796	0.0132496	-0.182517
Isoleucine	0.0665093	0.141972	1.34732
Uridine	0.618771	0.693774	-0.294602
Tyrosine	0.91579	0.918106	-0.0815926
Leucine	0.0315596	0.0796164	1.36659
Pyridoxal	0.00122786	0.00908613	1.91983
X.2Deoxyuridine	0.293559	0.417757	-0.239267
Adenine	0.166094	0.283637	0.890495
Inosine	0.089048	0.170419	0.0897045
Guanosine	0.178819	0.298272	-0.881404
Phenylalanine	8.17156e-05	0.00226761	2.0455
Glutamate	0.841906	0.887854	0.114112
Argininosuccinate	0.774935	0.851661	0.477994
Thymidine	0.55028	0.642958	0.578968
Gluconate	0.195806	0.310492	1.04654
GlycericAcid	0.00327041	0.0157833	-1.82154
ShikimicAcid	0.58875	0.66685	-0.652902
UricAcid	6.4903e-06	0.000720424	2.18877
N_AcetylneuraminicAcid	7.87474e-05	0.00226761	-2.04236
QuinicAcid	0.30468	0.422448	0.118034
Adenosine	0.432309	0.539172	0.553238
Lactate	0.108835	0.201344	1.27708
N_alpha_acetyl_L_glutamine	0.00447937	0.0191235	1.71898
N_Acetyl_L_Glycine	0.341625	0.446122	0.697321
D_Fructose.6_phosphate	0.918106	0.918106	0.277703
D_Mannose_1_phosphate	0.0574235	0.12748	1.4473
alpha_D_Ribose_5_phosphate	0.481326	0.574486	0.143422
Xanthosine	0.37987	0.490297	0.888459
GlutathioneReduced	0.33729	0.445704	0.823756
OroticAcid	0.00166674	0.0108828	1.9138
Pyruvate	0.000776363	0.00718135	1.95552
NAD	0.415172	0.529702	0.35231
DihydroxyacetonePhosphate	0.152724	0.269086	0.814608
UMP	0.32075	0.428955	0.808151
IMP	0.476455	0.574486	0.269245
Methylthioadenosine	0.161696	0.280442	0.715505
AMP	0.308273	0.422448	0.894233
PantothenicAcid	0.00879335	0.0314859	1.69647
Riboflavin	0.447189	0.551533	0.826828
X.5_Hydroxyindoleacetate	0.0003059	0.00452689	2.03623
cAMP	0.0497597	0.112721	1.38624
N_Carbamoyl_DL_aspartic.acid	0.0145447	0.0461275	1.63509
GlutathioneOxidized	0.795012	0.860844	0.248181
N_Carbamyl_L_glutamic.acid	0.557693	0.644833	0.313525
ItaconicAcid	0.029773	0.0792926	1.54194
Malate	0.14913	0.26699	1.0687
N_Acetyl_DL_valine	0.240776	0.36744	0.854552
N_Acetyl_Aspartate	0.899378	0.915881	-0.07159
UDP_glucose	0.27825	0.406391	0.957302
N_Acetylglutamate	0.30549	0.422448	0.505648
UDP_N_acetylgalactos.glucos.amine	0.0305586	0.0792926	1.50902
Fumarate	0.182725	0.298272	0.996215
alpha_KetoglutaricAcid	0.000326263	0.00452689	1.96612
X.3_Phosphoglycerate	0.889973	0.914695	-0.0211171
QuinolinicAcid	0.000958443	0.00786327	1.95113
Pyridoxal_5_phosphate	0.00355451	0.0164396	-0.818873
Citrate	0.0026242	0.0134784	0.380757
Homocitrate	0.030717	0.0792926	1.49603
MethylcitricAcid	0.00687044	0.0272364	1.52085
dTDP	0.0600297	0.130653	-0.231377
Indoxyl_3_sulfate	0.0338752	0.0831719	1.53572
UDP_Glucuronate	0.542817	0.640986	0.711527
UTP	0.291357	0.417757	0.796719
S_Adenosyl_L_Methionine	0.00140014	0.00971349	-1.8199
L_carnitine	0.422482	0.532904	0.771293
X.1_methylnicotinamide	0.0157048	0.0484231	1.67057
Nicotinamide.mononucleotide	0.236044	0.36744	-0.319988
Nicotinic.Acid	0.798801	0.860844	0.420628
O_Acetylcarnitine	0.0821046	0.159888	1.21904
Nicotinamide.N_oxide	0.734895	0.815733	-0.372968
Nudifloramide	0.0344677	0.0831719	-0.740566
X.3_Hyroxykynurenine	0.0217393	0.0618735	1.14386
Propionylcarnitine	0.0417253	0.0964898	1.46659
S_Adenosyl_L_Homocysteine	0.10842	0.201344	0.215792
N_Methyl_4_Pyridone_3_Carboxamide	0.180395	0.298272	1.11269
Glutarylcarnitine	0.000678508	0.00684676	1.96462
Kynurenine	0.000579224	0.00642939	1.88404
Methylmalonate	0.00179005	0.0110386	1.07277
Butyrylcarnitine	0.0119395	0.041415	1.68456
Isobutyrylcarnitine	0.0126253	0.0424671	1.6902
Tryptophan	0.00504654	0.0207469	1.80235
X.2_Methylbutyryl.carnitine	0.00267139	0.0134784	1.87003
Isovalerylcarnitine	0.000991763	0.00786327	1.94414
Anthranillic.acid	0.243872	0.36744	0.984564

## Sheet: Fig 1BCEG Tukeys P-H CSF
	diff	lwr	upr	p adj
Arginine	-1.40168	-2.86393	0.0605631	0.060666
Histidine	1.66415	0.390582	2.93772	0.0115836
Thiamine	-0.490706	-2.11343	1.13202	0.706095
D_Maltose	0.112166	-1.67918	1.90351	0.984753
Serine	1.39219	0.238112	2.54627	0.0187398
D_Mannose	-2.02859	-2.88029	-1.17689	9.99359e-05
myo_Inositol	-1.51362	-2.9008	-0.126437	0.0324974
Sorbose	-1.99955	-2.87729	-1.1218	0.000151166
Xylose	-2.08645	-2.87403	-1.29887	3.60259e-05
Glutamine	0.522392	-1.19165	2.23644	0.702348
Asparagine	0.683089	-0.907498	2.27368	0.505871
trans_4_Hydroxy_L_proline	-0.235929	-1.97898	1.50713	0.93105
L_Arabinose	-1.88043	-2.98263	-0.778238	0.00177506
Taurine	0.464768	-1.06147	1.99101	0.702749
Threonine	1.90247	0.923356	2.88157	0.000616607
Citrulline	1.53677	0.181194	2.89234	0.0265341
Cystine	-0.341586	-2.13919	1.45602	0.869392
Creatine	0.67262	-0.949092	2.29433	0.528307
Allantoin	1.76448	0.55566	2.9733	0.00558835
N_Acetylglucosamine	-0.857478	-2.51343	0.79847	0.380612
L_Arabitol_Xylitol	-1.36692	-2.84536	0.111515	0.070998
Creatinine	0.932726	-0.281235	2.14669	0.142699
Uracil	1.31059	-0.158107	2.77928	0.0822851
O_Phosphorylethanolamine	1.5863	0.263792	2.9088	0.019366
Methionine	0.148329	-1.65547	1.95213	0.973875
Cytidine	1.3956	-0.0709792	2.86218	0.0626635
Hypoxanthine	-0.793974	-2.11124	0.523294	0.279901
Xanthine	-0.182517	-1.27976	0.914727	0.898027
Isoleucine	1.34732	-0.106708	2.80136	0.0703345
Uridine	-0.294602	-2.04564	1.45643	0.895828
Tyrosine	-0.0815926	-1.89078	1.72759	0.992056
Leucine	1.36659	0.000140972	2.73305	0.0499758
Pyridoxal	1.91983	0.877279	2.96237	0.00096428
X.2Deoxyuridine	-0.239267	-1.88481	1.40627	0.920936
Adenine	0.890495	-0.678771	2.45976	0.31919
Inosine	0.0897045	-1.40012	1.57953	0.985892
Guanosine	-0.881404	-2.46035	0.697545	0.330082
Phenylalanine	2.0455	1.21369	2.87732	7.3915e-05
Glutamate	0.114112	-1.68244	1.91066	0.984315
Argininosuccinate	0.477994	-1.30619	2.26218	0.759637
Thymidine	0.578968	-1.15503	2.31297	0.656047
Gluconate	1.04654	-0.544399	2.63747	0.225895
GlycericAcid	-1.82154	-2.95277	-0.690314	0.00275906
ShikimicAcid	-0.652902	-2.39669	1.09089	0.591431
UricAcid	2.18877	1.51525	2.8623	4.55103e-06
N_AcetylneuraminicAcid	-2.04236	-2.87161	-1.21311	7.2837e-05
QuinicAcid	0.118034	-1.53261	1.76868	0.980169
Adenosine	0.553238	-1.14624	2.25272	0.669384
Lactate	1.27708	-0.237864	2.79203	0.102815
N_alpha_acetyl_L_glutamine	1.71898	0.557708	2.88026	0.00507022
N_Acetyl_L_Glycine	0.697321	-0.969144	2.36379	0.52265
D_Fructose.6_phosphate	0.277703	-1.53186	2.08727	0.912402
D_Mannose_1_phosphate	1.4473	0.0109594	2.88364	0.048241
alpha_D_Ribose_5_phosphate	0.143422	-1.57134	1.85818	0.972986
Xanthosine	0.888459	-0.792807	2.56973	0.366871
GlutathioneReduced	0.823756	-0.840936	2.48845	0.411362
OroticAcid	1.9138	0.844357	2.98324	0.00121636
Pyruvate	1.95552	0.952047	2.95899	0.000601514
NAD	0.35231	-1.34145	2.04607	0.845947
DihydroxyacetonePhosphate	0.814608	-0.743722	2.37294	0.374204
UMP	0.808151	-0.849581	2.46588	0.42147
IMP	0.269245	-1.44406	1.98255	0.908379
Methylthioadenosine	0.715505	-0.850256	2.28127	0.46495
AMP	0.894233	-0.758027	2.54649	0.350781
PantothenicAcid	1.69647	0.468051	2.92489	0.00812011
Riboflavin	0.826828	-0.877453	2.53111	0.424746
X.5_Hydroxyindoleacetate	2.03623	1.1077	2.96477	0.000213871
cAMP	1.38624	-0.033058	2.80554	0.0557562
N_Carbamoyl_DL_aspartic.acid	1.63509	0.354065	2.91612	0.0133927
GlutathioneOxidized	0.248181	-1.53981	2.03617	0.927644
N_Carbamyl_L_glutamic.acid	0.313525	-1.42241	2.04946	0.881099
ItaconicAcid	1.54194	0.182111	2.90178	0.0265017
Malate	1.0687	-0.486543	2.62394	0.20066
N_Acetyl_DL_valine	0.854552	-0.76403	2.47313	0.367489
N_Acetyl_Aspartate	-0.07159	-1.87805	1.73487	0.993859
UDP_glucose	0.957302	-0.680909	2.59551	0.299914
N_Acetylglutamate	0.505648	-1.14536	2.15666	0.699987
UDP_N_acetylgalactos(glucos)amine	1.50902	0.146236	2.87181	0.0300905
Fumarate	0.996215	-0.585581	2.57801	0.252262
alpha_KetoglutaricAcid	1.96612	1.03258	2.89965	0.000306944
X.3_Phosphoglycerate	-0.0211171	-1.826	1.78376	0.999463
QuinolinicAcid	1.95113	0.929879	2.97237	0.000710789
Pyridoxal_5_phosphate	-0.818873	-1.95798	0.320237	0.176024
Citrate	0.380757	-0.729909	1.49142	0.641786
Homocitrate	1.49603	0.132656	2.85941	0.0315595
MethylcitricAcid	1.52085	0.317437	2.72427	0.0142273
dTDP	-0.231377	-1.67304	1.21029	0.904665
Indoxyl_3_sulfate	1.53572	0.161179	2.91026	0.0286957
UDP_Glucuronate	0.711527	-1.0205	2.44355	0.534401
UTP	0.796719	-0.847788	2.44123	0.425687
S_Adenosyl_L_Methionine	-1.8199	-2.87392	-0.765881	0.00161644
L_carnitine	0.771293	-0.924936	2.46752	0.468252
X.1_methylnicotinamide	1.67057	0.381326	2.95982	0.0122049
Nicotinamide.mononucleotide	-0.319988	-1.9359	1.29592	0.859129
Nicotinic.Acid	0.420628	-1.36807	2.20933	0.808178
O_Acetylcarnitine	1.21904	-0.260743	2.69882	0.111982
Nicotinamide.N_oxide	-0.372968	-2.14928	1.40334	0.843306
Nudifloramide	-0.740566	-2.11709	0.635961	0.354796
X.3_Hyroxykynurenine	1.14386	-0.180802	2.46852	0.0937698
Propionylcarnitine	1.46659	0.0679653	2.86521	0.0397684
S_Adenosyl_L_Homocysteine	0.215792	-1.29867	1.73026	0.923932
N_Methyl_4_Pyridone_3_Carboxamide	1.11269	-0.46741	2.6928	0.187098
Glutarylcarnitine	1.96462	0.972346	2.95689	0.000525484
Kynurenine	1.88404	0.904763	2.86331	0.00067034
Methylmalonate	1.07277	-0.00304395	2.14859	0.0506677
Butyrylcarnitine	1.68456	0.424434	2.9447	0.0100282
Isobutyrylcarnitine	1.6902	0.424189	2.95621	0.0101128
Tryptophan	1.80235	0.629481	2.97522	0.00388763
X.2_Methylbutyryl.carnitine	1.87003	0.75771	2.98234	0.00198902
Isovalerylcarnitine	1.94414	0.919975	2.96829	0.000750098
Anthranillic.acid	0.984564	-0.635743	2.60487	0.274738

## Sheet: Fig 1BCEFG Tukeys R-H CSF
	diff	lwr	upr	p adj
Arginine	-0.851777	-2.31402	0.610468	0.301977
Histidine	1.10036	-0.173211	2.37393	0.0935649
Thiamine	-1.07585	-2.69857	0.546876	0.221269
D_Maltose	-0.308485	-2.09983	1.48286	0.891189
Serine	1.72672	0.572645	2.8808	0.00470302
D_Mannose	-1.45744	-2.30913	-0.605738	0.00173399
myo_Inositol	-0.536578	-1.92376	0.850603	0.57184
Sorbose	-1.47638	-2.35413	-0.598637	0.00198158
Xylose	-1.43142	-2.219	-0.643835	0.00107317
Glutamine	0.79065	-0.923395	2.5047	0.458686
Asparagine	1.14834	-0.442243	2.73893	0.173764
trans_4_Hydroxy_L_proline	0.444555	-1.2985	2.18761	0.779031
L_Arabinose	-0.831401	-1.9336	0.270792	0.151543
Taurine	-0.81283	-2.33907	0.713412	0.361626
Threonine	1.47398	0.494867	2.45309	0.00450289
Citrulline	1.09268	-0.262887	2.44826	0.121092
Cystine	-0.00818099	-1.80579	1.78942	0.999919
Creatine	-0.395225	-2.01694	1.22649	0.795782
Allantoin	1.01347	-0.195352	2.22229	0.104945
N_Acetylglucosamine	-0.00316753	-1.65912	1.65278	0.999986
L_Arabitol_Xylitol	-0.869877	-2.34831	0.60856	0.295455
Creatinine	-0.831341	-2.0453	0.38262	0.202586
Uracil	0.226106	-1.24259	1.6948	0.911875
O_Phosphorylethanolamine	1.11116	-0.211345	2.43366	0.104107
Methionine	0.33727	-1.46653	2.14107	0.873225
Cytidine	0.558209	-0.908371	2.02479	0.581609
Hypoxanthine	-1.63516	-2.95243	-0.317891	0.0158445
Xanthine	-1.71995	-2.8172	-0.622707	0.0033657
Isoleucine	0.267281	-1.18675	1.72131	0.877151
Uridine	-0.655072	-2.40611	1.09596	0.591922
Tyrosine	-0.277726	-2.08691	1.53146	0.912353
Leucine	0.0212782	-1.34517	1.38773	0.999049
Pyridoxal	1.20754	0.16499	2.25009	0.023591
X.2Deoxyuridine	0.736567	-0.908973	2.38211	0.478694
Adenine	-0.255708	-1.82497	1.31356	0.9019
Inosine	-1.133	-2.62282	0.356831	0.147592
Guanosine	-1.12252	-2.70147	0.456432	0.181947
Phenylalanine	0.590299	-0.241514	1.42211	0.182912
Glutamate	-0.27307	-2.06962	1.52348	0.913982
Argininosuccinate	0.180812	-1.60337	1.96499	0.960637
Thymidine	0.672352	-1.06165	2.40635	0.57037
Gluconate	0.101304	-1.48963	1.69224	0.984237
GlycericAcid	-0.605245	-1.73647	0.525984	0.358515
ShikimicAcid	-0.514115	-2.25791	1.22968	0.718
UricAcid	1.27695	0.603419	1.95048	0.000757943
N_AcetylneuraminicAcid	-1.47067	-2.29992	-0.641415	0.00130746
QuinicAcid	0.921734	-0.728912	2.57238	0.32986
Adenosine	-0.287559	-1.98704	1.41192	0.894712
Lactate	0.36522	-1.14973	1.88017	0.799619
N_alpha_acetyl_L_glutamine	0.331681	-0.829594	1.49296	0.732377
N_Acetyl_L_Glycine	-0.220276	-1.88674	1.44619	0.934118
D_Fructose.6_phosphate	0.0995215	-1.71005	1.90909	0.988213
D_Mannose_1_phosphate	0.581355	-0.854987	2.0177	0.543785
alpha_D_Ribose_5_phosphate	-0.611268	-2.32603	1.10349	0.619977
Xanthosine	0.26065	-1.42062	1.94192	0.910699
GlutathioneReduced	-0.0204599	-1.68515	1.64423	0.999407
OroticAcid	1.03961	-0.0298263	2.10905	0.0569647
Pyruvate	1.21998	0.216502	2.22345	0.0179114
NAD	-0.516159	-2.20992	1.1776	0.702397
DihydroxyacetonePhosphate	-0.387451	-1.94578	1.17088	0.788548
UMP	-0.0809588	-1.73869	1.57677	0.990692
IMP	-0.524025	-2.23733	1.18928	0.700636
Methylthioadenosine	-0.48842	-2.05418	1.07734	0.691007
AMP	0.0620809	-1.59018	1.71434	0.994478
PantothenicAcid	1.21342	-0.0150004	2.44184	0.0529432
Riboflavin	0.53367	-1.17061	2.23795	0.689108
X.5_Hydroxyindoleacetate	1.00838	0.0798413	1.93691	0.0333049
cAMP	0.233165	-1.18613	1.65246	0.900385
N_Carbamoyl_DL_aspartic.acid	1.16364	-0.117393	2.44467	0.0764832
GlutathioneOxidized	-0.209605	-1.99759	1.57838	0.947741
N_Carbamyl_L_glutamic.acid	-0.405179	-2.14111	1.33076	0.81069
ItaconicAcid	0.490651	-0.869182	1.85048	0.613052
Malate	1.06811	-0.487127	2.62335	0.200967
N_Acetyl_DL_valine	-0.155464	-1.77405	1.46312	0.964556
N_Acetyl_Aspartate	-0.299878	-2.10634	1.50658	0.898415
UDP_glucose	0.13351	-1.5047	1.77172	0.974332
N_Acetylglutamate	1.00212	-0.648891	2.65313	0.275437
UDP_N_acetylgalactos(glucos)amine	0.375381	-0.987407	1.73817	0.748096
Fumarate	1.03831	-0.543486	2.6201	0.227159
alpha_KetoglutaricAcid	1.42893	0.495389	2.36246	0.00399937
X.3_Phosphoglycerate	-0.294236	-2.09912	1.51064	0.901816
QuinolinicAcid	1.13692	0.115673	2.15817	0.0292475
Pyridoxal_5_phosphate	1.02455	-0.114557	2.16366	0.0796697
Citrate	1.78142	0.670756	2.89209	0.00284105
Homocitrate	1.16153	-0.201841	2.52491	0.0987698
MethylcitricAcid	1.55667	0.353257	2.76009	0.0123359
dTDP	-1.35332	-2.79499	0.088342	0.0665132
Indoxyl_3_sulfate	0.562665	-0.811874	1.9372	0.536653
UDP_Glucuronate	0.19166	-1.54037	1.92369	0.953279
UTP	-0.153219	-1.79773	1.49129	0.966608
S_Adenosyl_L_Methionine	-1.46779	-2.52181	-0.413772	0.0076854
L_carnitine	0.0455703	-1.65066	1.7418	0.997172
X.1_methylnicotinamide	0.763846	-0.525401	2.05309	0.290955
Nicotinamide.mononucleotide	-1.06632	-2.68223	0.549588	0.22403
Nicotinic.Acid	0.357445	-1.43125	2.14614	0.856767
O_Acetylcarnitine	0.046902	-1.43288	1.52668	0.996067
Nicotinamide.N_oxide	0.138861	-1.63745	1.91517	0.976354
Nudifloramide	-1.5504	-2.92693	-0.173876	0.0274821
X.3_Hyroxykynurenine	-0.428004	-1.75266	0.896655	0.673254
Propionylcarnitine	0.396665	-1.00196	1.79529	0.735493
S_Adenosyl_L_Homocysteine	-1.01675	-2.53122	0.497714	0.213947
N_Methyl_4_Pyridone_3_Carboxamide	0.894496	-0.685609	2.4746	0.320779
Glutarylcarnitine	0.736962	-0.255308	1.72923	0.159222
Kynurenine	0.371768	-0.607506	1.35104	0.583164
Methylmalonate	-0.832321	-1.90814	0.243498	0.139456
Butyrylcarnitine	0.589777	-0.670354	1.84991	0.448952
Isobutyrylcarnitine	0.669837	-0.596174	1.93585	0.366046
Tryptophan	1.0567	-0.116169	2.22957	0.0791185
X.2_Methylbutyryl.carnitine	1.04799	-0.0643296	2.1603	0.0654626
Isovalerylcarnitine	1.16937	0.145207	2.19353	0.0255249
Anthranillic.acid	0.100882	-1.51942	1.72119	0.984924

## Sheet: Fig 1BCEFG Tukeys R-P CSF
	diff	lwr	upr	p adj
Arginine	0.549905	-0.91234	2.01215	0.58881
Histidine	-0.563793	-1.83736	0.709777	0.486005
Thiamine	-0.58514	-2.20786	1.03758	0.613411
D_Maltose	-0.420651	-2.212	1.3707	0.808659
Serine	0.334533	-0.819544	1.48861	0.725752
D_Mannose	0.571154	-0.280543	1.42285	0.214598
myo_Inositol	0.97704	-0.410141	2.36422	0.186986
Sorbose	0.523163	-0.354581	1.40091	0.287091
Xylose	0.655031	-0.132553	1.44262	0.108123
Glutamine	0.268258	-1.44579	1.9823	0.909087
Asparagine	0.465256	-1.12533	2.05584	0.721634
trans_4_Hydroxy_L_proline	0.680484	-1.06257	2.42354	0.566202
L_Arabinose	1.04903	-0.053163	2.15122	0.0626158
Taurine	-1.2776	-2.80384	0.248645	0.105559
Threonine	-0.428489	-1.4076	0.55062	0.493557
Citrulline	-0.444081	-1.79965	0.91149	0.666094
Cystine	0.333405	-1.4642	2.13101	0.875103
Creatine	-1.06785	-2.68956	0.553867	0.225305
Allantoin	-0.751011	-1.95983	0.45781	0.260737
N_Acetylglucosamine	0.854311	-0.801637	2.51026	0.383118
L_Arabitol_Xylitol	0.497045	-0.981392	1.97548	0.652366
Creatinine	-1.76407	-2.97803	-0.550106	0.00576356
Uracil	-1.08448	-2.55317	0.384212	0.162152
O_Phosphorylethanolamine	-0.475137	-1.79764	0.847367	0.615516
Methionine	0.188941	-1.61486	1.99274	0.958015
Cytidine	-0.837392	-2.30397	0.629188	0.315102
Hypoxanthine	-0.841185	-2.15845	0.476083	0.24375
Xanthine	-1.53743	-2.63468	-0.44019	0.00737663
Isoleucine	-1.08004	-2.53407	0.373989	0.159162
Uridine	-0.36047	-2.1115	1.39056	0.848811
Tyrosine	-0.196134	-2.00532	1.61305	0.955106
Leucine	-1.34532	-2.71177	0.0211372	0.0537558
Pyridoxal	-0.712289	-1.75484	0.330259	0.203909
X.2Deoxyuridine	0.975834	-0.669706	2.62137	0.290363
Adenine	-1.1462	-2.71547	0.423062	0.167713
Inosine	-1.2227	-2.71253	0.267127	0.113527
Guanosine	-0.241112	-1.82006	1.33784	0.913221
Phenylalanine	-1.45521	-2.28702	-0.623393	0.00145751
Glutamate	-0.387182	-2.18373	1.40937	0.835766
Argininosuccinate	-0.297182	-2.08136	1.487	0.897769
Thymidine	0.0933842	-1.64062	1.82738	0.988695
Gluconate	-0.945232	-2.53617	0.645703	0.289145
GlycericAcid	1.2163	0.0850683	2.34753	0.0350565
ShikimicAcid	0.138787	-1.605	1.88258	0.975502
UricAcid	-0.911827	-1.58535	-0.238298	0.00924614
N_AcetylneuraminicAcid	0.571692	-0.25756	1.40094	0.198825
QuinicAcid	0.8037	-0.846946	2.45435	0.422308
Adenosine	-0.840798	-2.54028	0.858684	0.411502
Lactate	-0.911864	-2.42681	0.603084	0.280785
N_alpha_acetyl_L_glutamine	-1.3873	-2.54858	-0.226027	0.0198192
N_Acetyl_L_Glycine	-0.917596	-2.58406	0.748868	0.339227
D_Fructose.6_phosphate	-0.178181	-1.98775	1.63139	0.96279
D_Mannose_1_phosphate	-0.865947	-2.30229	0.570395	0.279752
alpha_D_Ribose_5_phosphate	-0.75469	-2.46945	0.960071	0.489843
Xanthosine	-0.627809	-2.30908	1.05346	0.593018
GlutathioneReduced	-0.844216	-2.50891	0.820476	0.394739
OroticAcid	-0.874184	-1.94362	0.195255	0.115184
Pyruvate	-0.735545	-1.73902	0.267928	0.165892
NAD	-0.868468	-2.56223	0.825295	0.387278
DihydroxyacetonePhosphate	-1.20206	-2.76039	0.356271	0.14084
UMP	-0.88911	-2.54684	0.768622	0.35687
IMP	-0.79327	-2.50658	0.920038	0.456185
Methylthioadenosine	-1.20393	-2.76969	0.361836	0.142347
AMP	-0.832152	-2.48441	0.820108	0.399413
PantothenicAcid	-0.483052	-1.71147	0.745367	0.561756
Riboflavin	-0.293158	-1.99744	1.41112	0.891419
X.5_Hydroxyindoleacetate	-1.02786	-1.95639	-0.0993221	0.0301393
cAMP	-1.15307	-2.57237	0.266223	0.117751
N_Carbamoyl_DL_aspartic.acid	-0.471458	-1.75249	0.809572	0.601569
GlutathioneOxidized	-0.457786	-2.24577	1.3302	0.777551
N_Carbamyl_L_glutamic.acid	-0.718704	-2.45464	1.01723	0.529452
ItaconicAcid	-1.05129	-2.41113	0.308539	0.139793
Malate	-0.000583675	-1.55582	1.55466	0.999999
N_Acetyl_DL_valine	-1.01002	-2.6286	0.608566	0.257992
N_Acetyl_Aspartate	-0.228288	-2.03475	1.57817	0.939576
UDP_glucose	-0.823792	-2.462	0.814419	0.400468
N_Acetylglutamate	0.496472	-1.15454	2.14748	0.708757
UDP_N_acetylgalactos(glucos)amine	-1.13364	-2.49643	0.229145	0.108046
Fumarate	0.042095	-1.5397	1.62389	0.997225
alpha_KetoglutaricAcid	-0.537193	-1.47073	0.396343	0.309984
X.3_Phosphoglycerate	-0.273119	-2.078	1.53176	0.914704
QuinolinicAcid	-0.814206	-1.83545	0.207042	0.125856
Pyridoxal_5_phosphate	1.84342	0.704315	2.98253	0.00265777
Citrate	1.40067	0.29	2.51133	0.014411
Homocitrate	-0.334497	-1.69787	1.02888	0.793385
MethylcitricAcid	0.0358208	-1.1676	1.23924	0.99653
dTDP	-1.12195	-2.56361	0.319719	0.136729
Indoxyl_3_sulfate	-0.973052	-2.34759	0.401487	0.184237
UDP_Glucuronate	-0.519867	-2.25189	1.21216	0.709636
UTP	-0.949938	-2.59445	0.694569	0.307473
S_Adenosyl_L_Methionine	0.35211	-0.701908	1.40613	0.655771
L_carnitine	-0.725722	-2.42195	0.970506	0.508314
X.1_methylnicotinamide	-0.906727	-2.19598	0.38252	0.187788
Nicotinamide.mononucleotide	-0.746332	-2.36224	0.869576	0.457834
Nicotinic.Acid	-0.063183	-1.85188	1.72551	0.995118
O_Acetylcarnitine	-1.17214	-2.65192	0.307645	0.128728
Nicotinamide.N_oxide	0.511829	-1.26448	2.28814	0.728449
Nudifloramide	-0.809837	-2.18636	0.56669	0.295518
X.3_Hyroxykynurenine	-1.57186	-2.89652	-0.247202	0.0205958
Propionylcarnitine	-1.06992	-2.46854	0.328699	0.144771
S_Adenosyl_L_Homocysteine	-1.23254	-2.74701	0.281922	0.117016
N_Methyl_4_Pyridone_3_Carboxamide	-0.218199	-1.7983	1.36191	0.928354
Glutarylcarnitine	-1.22765	-2.21993	-0.235385	0.0161597
Kynurenine	-1.51227	-2.49154	-0.532995	0.00375208
Methylmalonate	-1.9051	-2.98091	-0.829277	0.00132319
Butyrylcarnitine	-1.09479	-2.35492	0.165343	0.0915635
Isobutyrylcarnitine	-1.02036	-2.28637	0.245647	0.121146
Tryptophan	-0.74565	-1.91852	0.42722	0.246473
X.2_Methylbutyryl.carnitine	-0.822039	-1.93436	0.290277	0.161717
Isovalerylcarnitine	-0.774769	-1.79893	0.249391	0.150139
Anthranillic.acid	-0.883682	-2.50399	0.736625	0.345638

## Sheet: Fig 1BCEFG Raw data SC
	Healthy_1	Healthy_2	Healthy_3	Healthy_4	Healthy_5	Healthy_6	Healthy_7	Healthy_8	Healthy_9	Healthy_10	Healthy_11	Peak_1	Peak_2	Peak_3	Peak_4	Peak_5	Peak_6	Peak_7	Peak_8	Remission_1	Remission_2	Remission_3	Remission_4	Remission_5
Arginine	3327.89	3787.51	4100.3	7221.13	4498.46	5714.42	6573.39	6624.67	5534.22	6680.65	11555.1	5905.51	3332.06	3035.42	2671.86	2714.62	2576.14	1765.82	1913.84	2008.64	1612.72	1731.09	1254.14	2217.82
Thiamine	229.59	400.2	254.39	374.58	498.22	199.33	466.89	371.48	469.48	263.73	268.78	242.36	854.939	1244.72	1191.35	936.517	716.086	672.682	706.511	515.876	875.083	820.845	593.699	383.595
myo_Inositol	29514	22868.7	27049.6	50586	32564.3	32644.8	118929	107197	115184	116986	191284	48997.3	64189.1	68746.5	67027.2	69313.9	66513.4	19710.9	18678.8	60169.4	49957.9	50931	23093.1	61343
Histidine	14608.8	14261.6	15515.8	14828.8	16795.3	13449.4	8150.2	7502.29	6579.5	8513.96	12457.6	17126.5	1768.35	2361.53	2019.68	1914.85	1894.89	3824.09	4344.18	2232.25	3122.64	2279.72	2629.22	2407.04
Asparagine	1426.4	1477.25	1223.82	1496.69	1562.24	1269.42	1939.09	2210.74	2115	1898.94	1894.58	1993.9	919.815	1016.79	939.169	1157.11	936.323	606.877	702.328	759.97	629.538	707.162	777.133	710.641
Glutamine	88629.5	84932.8	85451.9	103154	113713	108959	89711.1	85047.1	87830.7	99766.6	113959	248442	64574.1	63699	63728.5	70276.8	65393.9	94020.9	82092.2	61230.7	62523	73130.9	88701.9	68931.3
Serine	18160.1	19048.5	17956.3	18406.6	23603.2	20849.4	14877	14324.2	12629.3	15524.9	23698.3	13941.7	14623.4	13830.2	14178.7	16127.3	14196.8	29375.5	21272.2	15432.2	17186	19269.7	23548.9	16422.5
Cystathionine	23474.7	35975.9	39853.3	30572.4	26107.3	29565.9	8544.98	8524.31	8410.9	9754.01	18522.4	11214.8	2727	3846.28	3324.49	3730.75	3628.14	9149.12	7188.15	3347.34	4452.16	4674.56	5385.33	3604.65
N_Acetyl_D_galactosamine	8803.31	8185.35	7048.98	5548.95	9552.57	8988.51	1074.38	968.31	770.85	1295.68	1322.36	557.89	355.797	436.885	643.166	521.962	357.167	3823.02	4059.06	2650.35	4344.1	3818.81	5193.78	1214.98
D_Mannose	9186.51	6180.34	7942.29	14581.6	9035.4	10826.6	35302.8	33179.7	35810.8	37511.4	56249.1	14609.9	43074.9	44413.1	50540.4	26502.4	43961.4	10578.3	11935.9	32737.7	23994.7	24235.8	11673.5	38389.6
Taurine	1811149	1.7535e+06	1.62345e+06	1.31002e+06	1.58207e+06	1.36131e+06	855691	860734	877130	945516	1.11201e+06	751516	883796	808526	807103	806794	849301	1.27838e+06	1.24726e+06	1.24649e+06	1.11844e+06	1.24606e+06	1.36594e+06	1.27887e+06
Sorbose	1710.14	966.58	1528.28	2368.64	1983.4	3409.47	2184.2	1441.38	2650.94	4348.37	2936.25	2295.39	27017.8	27500.2	34731.8	7353.83	26179.9	5170.33	6274.53	16031.1	9815.59	9051.46	5244.12	21898.5
Threonine	51447.3	51454.8	53815.6	61795.9	66657.7	63681.4	26910.9	28099.2	24916.9	27696.2	42659.7	16989.5	28305.9	19122.8	20627.4	24790	23902.6	83843.9	52850.9	33233.5	32587.6	38088.7	69154.6	37282
D_Maltose	1741.45	1828.4	1868.33	1574.21	1794.89	1671.24	1914.93	1068.72	1522.87	1317.8	2231.76	1670.33	1296.73	1685.99	1152.44	1127.94	1491.77	788.768	1120.64	997.175	1119.49	978.134	753.296	907.699
L_Arabitol_Xylitol	406.13	262.78	332.63	473.72	330.68	414.12	495.27	669.74	601.66	657.87	1175.56	526.11	482.801	427.513	510.395	457.886	503.294	411.134	182.509	544.507	266.613	368.093	330.147	428.275
Citrulline	4763.16	11433.5	11981.4	9974.29	5071.71	6758.82	2328.88	1800.94	2159.98	2500.2	3502.62	4788.69	1939.5	1618.98	1568.12	1974.1	2113.41	6786.85	6591.83	2364.58	3768.77	4495.2	5276.37	3662.57
Creatine	691548	743924	796415	830696	761934	778131	1.02232e+06	941394	993693	1.05475e+06	1.47512e+06	935342	462888	429681	423697	470273	455698	379493	371378	448221	363640	396250	395841	390451
trans_4_Hydroxy_L_proline	765.87	1543.42	1252.74	1581.47	1767.77	790.28	276.05	395.01	466.88	480.07	899.05	216.88	253.244	164.057	83.5751	306.963	235.882	1798.71	1291.17	551.954	688.027	806.881	1504.61	595.665
Trehalose	564.13	827.98	484	460.87	702.93	689.17	852.47	341.39	504.65	787.57	836.66	651.13	293.451	407.092	354.101	277.379	393.914	267.842	326.032	428.595	323.363	303.454	391.401	269.658
X.4_GuanidinobutyricAcid	1637.21	2391.94	1647.63	2329.19	1485.01	1772.82	267.23	633.71	448.7	480.03	737.96	521.11	137.287	137.765	196.66	168.633	163.193	1295.54	831.434	394.034	362.59	593.333	1029.51	472.713
Creatinine	3874.55	4005.49	3945.38	4784.47	3742.94	4186.31	4994.38	4724.84	4995.67	5308.3	7030.24	5881.72	2798.86	3717.21	2940.04	3538.37	3294.73	2659.89	3530.13	3316.17	2204.63	2765.86	2670.13	2659.97
alpha_N_Acetyl_L_Lysine	1547.23	1748.62	2142.1	1666.57	2274.43	1935.31	819.48	516.31	533.51	770.3	505.56	1129.55	127.185	162.539	117.381	113.148	557.404	898.112	467.528	263.835	524.853	534.427	1442.11	238.525
Allantoin	6208.06	6198.84	4511.79	3958.22	3952.44	4971.56	1503.97	1478.58	1539.24	1458.31	1422.75	1063.03	392.682	597.283	328.2	598.722	514.912	1645.08	1942.31	358.784	1701.11	1979.18	1846.72	1018.3
N_Acetylglucosamine	650.65	852.92	766.53	710.33	684.11	560.13	708.56	1397.86	734.52	738.28	1051.43	843.75	317.721	494.043	434.37	648.897	445.923	700.49	522.734	576.063	565.713	488.464	643.573	549.394
alpha_N_Acetyl_L_Arginine	1682.89	1583.69	1109.89	1303.72	1683.32	1172.47	656.32	489.58	586.54	684.83	678.89	748.76	350.582	303.388	261.843	272.756	341.69	654.256	644.007	267.456	350.445	484.682	651.34	254.715
Uracil	19378.7	28747.2	35543.3	13123.6	26643	14024.7	10064.4	15459.2	8284.7	4492.36	11700.4	7918.56	3922.57	2704.71	3358	7521.21	3710.34	9716.66	8311.62	3911.68	4538.8	6329.34	10342.5	4502.39
O_Phosphorylethanolamine	198913	188724	182386	148764	185353	152090	107914	94073.1	100453	105227	91230.4	118544	50026.4	51503.3	49093.4	55728.3	49330.7	105315	83650.8	86470.8	100783	99944.2	102987	102641
Cytidine	3601.05	5122.67	7324.63	4204.26	4477.95	4671.19	4126.76	4747.35	2780.67	3449.82	3632.72	2708.56	663.043	629.576	669.61	671.762	690.557	862.65	665.849	560.859	576.457	970.793	672.912	728.646
Methionine	15490.9	11908.7	16456.6	22250.4	65501.6	17138.3	13678.3	14275.4	14625.9	14649.9	13379.1	20481	6621.53	6121.3	5702.58	8257.64	6139.07	10936.2	8153.9	4887.88	6181.97	6183.76	10479	10229.7
Hypoxanthine	53025.5	69407	66859.9	42234.5	70696.3	43789.8	71807.7	102670	55743.5	34921.6	75687	36903.5	14959.3	11252.2	11785.7	29257.7	15922.4	18605.7	11869.1	13857.5	15212.5	21651.7	19543.8	11107.4
Guanine	606.1	688.23	1140.55	657.24	1189.53	1074.18	1418	2339.96	1138.33	725.37	1453.35	1090.96	427.658	153.852	242.759	504.265	191.666	230.678	135.156	459.476	296.548	193.457	138.77	447.177
Xanthine	29464	47214.9	53732.9	18688.6	53871.4	24167.5	18469.6	28353.7	15869	10317.7	21996.8	14259.3	8530.16	6324	5966.19	11856.1	7550.7	16472.4	11058.2	7118.62	11308.2	15605.9	16408.1	7279.19
Isoleucine	418.24	398.05	325.95	277.53	393.51	289.93	130.6	233.01	91.53	157.15	219.6	276.62	47843.3	51580.2	49005.3	72593.5	42776.1	78071.4	51649.2	54147.7	56326.2	66804.1	71979.8	84690.3
Uridine	79386.2	114510	155521	101060	145310	94977.2	135789	168740	116006	79888.2	154257	99677.2	54621.6	39908.2	47873.6	113747	59045.9	48621.4	38339.9	35739.9	40680.1	57127.2	55661.5	40262.1
Tyrosine	17005	15628.1	16679.8	21375.1	19860.3	14399.3	11626.5	11536.6	12282.2	12547.9	12878	40581.5	5926.97	5487.38	5708.16	6450.55	6250.4	9186.42	6084.62	4650.79	8524.45	7359.44	9826.82	7735.52
Leucine	592.61	476.65	668.9	718.62	650.63	822.52	1080.43	949.77	809.62	1074.73	1675.53	955.61	277.504	360.578	316.542	414.863	253.658	451.642	338.933	339.966	312.576	395.341	329.106	436.468
Pyridoxal	837.83	719.82	875.92	628.36	1178.71	883.87	1383.08	1182.96	1000.22	916.05	1167.23	488.07	389.965	520.533	425.411	842.917	531.182	521.311	662.681	557.194	925.382	683.134	709.964	678.775
X.2Deoxyuridine	4866.42	3546.19	4343.65	4643.52	5486.14	5211.61	3240	2372.58	3261.6	3159.1	2599.35	2979.23	1419.67	1396.5	2023.19	1814.83	1454.91	2720.86	2346.3	2233.23	2169.02	2621.4	2041.87	2664.28
Adenine	15520	19297.2	21922.2	15344.1	23741.5	14094.6	33613.2	50810.6	29776.6	15765.7	38160.3	16590.7	4521.53	3381.1	3785.27	12083.5	4453.93	3051.23	3395.49	3314.45	3240.63	3452.6	4433.45	2995.61
Inosine	432727	577839	743324	392485	710036	433180	667854	918831	529355	360445	779315	476427	64642.2	49626.3	52307.4	176394	77170.9	53766.9	34559.4	53452.2	66567	97664.3	69402.7	46617.5
Guanosine	27459.2	32965.7	57026.3	30928.8	57375.1	37344.7	79352.9	122746	57518.4	35260.3	99696.6	49704.9	3634.04	2832.1	3320.64	9911.46	4308.74	1939.46	1493.9	2608.78	3433.22	4116.22	2933.58	2742.18
X.2_AminoadipicAcid	147123	135523	172459	179163	232912	190301	29602.3	31290.1	33392.3	34088.2	36676.5	11300.5	4135.29	4426.67	4094.15	4249.96	3396.11	28270.5	26670.1	5029.81	7661.97	8501.98	28286.4	4821.24
Phenylalanine	262017	254998	274747	213360	250227	210324	94292.4	95875.5	105419	98139.9	103411	313305	20661.2	21042	20557.1	27039.8	21438.3	45927	47613.8	24619.3	30911.7	30941	40999.1	33209.7
Glutamate	4.32349e+06	4.16338e+06	4.17656e+06	4.4721e+06	4.1751e+06	4.16173e+06	4.77956e+06	4.6222e+06	4.83995e+06	4.95156e+06	6.40574e+06	5.10171e+06	1.60411e+06	1.61193e+06	1.52849e+06	1.66016e+06	1.58408e+06	1.65585e+06	1.6181e+06	1.63853e+06	1.45431e+06	1.71278e+06	1.74409e+06	1.59574e+06
Argininosuccinate	754.28	1091.67	1496.17	1245.64	428.68	666.33	430.16	426.2	437.05	531.31	430.22	474.57	125.721	68.8186	81.7777	170.84	101.446	238.686	339.938	57.6984	67.0252	123.207	152.027	76.855
Thymidine	7817.9	5896.29	7214.16	6850.65	7733.2	8400.09	4283.62	3561.9	3727.59	3144.27	3910.46	4656.83	976.599	1032.48	1347.27	1389.82	1097.92	1741.04	2127.21	2392.34	1999.98	2057.2	1428.86	2331.68
UricAcid	153090	154400	179807	61244.1	175361	104483	11921.9	12450.6	11221.2	8872.79	13799.1	14563.3	7021.71	4657.86	3820.51	10821	4622.88	45542.1	35108.4	26608.7	35766.2	35609.1	55596.5	42632.3
N_AcetylneuraminicAcid	99673.4	106899	113499	104072	90141.7	95085.9	140068	134495	140246	139615	160315	138567	88752.7	92048.6	86752.1	95193	93267	67406.9	67855.2	67205.7	53432.9	69777.5	62747.8	64900.6
Adenosine	29571.8	30411.6	43511.9	58504.6	35007.8	50692.1	151240	206417	136144	92009.8	212445	126668	8277.76	6239.26	9669.18	15873.5	8434.8	3301.35	3361.89	3885.27	4259.18	3964.24	3627.29	4776.16
ShikimicAcid	4423.64	4747.77	4818.43	4417.43	4704.46	4803.22	5286.51	3449.65	5214.79	4462.59	5789.69	4482.91	19116	20499.7	19765.9	22905.8	18058.8	17957.2	18452	22469.3	25320.2	23640.3	18056.7	21044.2
Lactate	1.49203e+06	1.43196e+06	1.7037e+06	1.54093e+06	1.7164e+06	1.46519e+06	1.48028e+06	1.45984e+06	1.47602e+06	1.32612e+06	1.97314e+06	1.57283e+06	1.46149e+06	1.09267e+06	1.05446e+06	1.99547e+06	1.35545e+06	1.22427e+06	1.14689e+06	1.30228e+06	1.05649e+06	1.44633e+06	1.48424e+06	1.14681e+06
N_alpha_acetyl_L_glutamine	7943.8	6840.91	6646.04	6206.43	7561.72	7744.53	3639.34	3822.15	3896.26	5412.07	4884.8	22075.5	4846.86	5584.82	4800.3	4589.73	4870.36	14064	10416.3	5665.67	6617.83	7810.1	13661.8	9799.99
N_Acetyl_L_Glycine	3081.75	3468.69	5564.18	3511.5	3243.27	2553.72	2442.62	2179.41	2045.28	2365.47	2596.69	2082.35	1380.53	1287.64	1317.58	953.248	1455.64	2764.4	2022.62	1420.74	1561.26	1861.4	1664.32	1565.16
D_Glucose.6_phosphate	86275.7	115070	112628	95949.5	79628.5	108550	19128.7	7764.11	28054.5	52116.4	18822.2	124884	33513.4	42707.7	56100.9	23830.1	51785.7	51758.2	43943	36559.1	33629.8	37657.3	35741	30505.6
D_Mannose_1_phosphate	483152	579470	620677	480608	489976	572977	148270	74595.7	201944	356715	91942.9	741076	220437	192964	274956	133823	300057	275246	223198	238221	157650	227252	230086	233935
gamma_Glu_Cys	7620.62	7691.25	8173.94	8626.36	8119.44	6496.62	8251.96	8084.71	7608.87	8192.66	9576.79	12023	2148.22	2155.11	2320.36	4124.04	2186.88	2745.44	2745.56	2208.98	2284.17	2367.38	2210.32	2669.12
alpha_D_Ribose_5_phosphate	5687.45	8405.74	7755.78	7584.77	6550.32	7189.77	9242.42	11193.3	6718.41	7630.33	8226.24	7470.34	4423.7	5309.61	5877.64	4022.69	5506.88	4797.05	3492.37	3891.34	4827.3	4166.63	3581.16	4422.66
D_Sedoheptulose_7_phosphate	93547.1	89367.5	115653	83400.3	113307	103207	39928.1	29526.6	56594.2	70186.7	36215.3	90331.2	25209.7	25245.4	29215	24814.7	24853.9	28509.3	27950	32402.1	26457.2	31306.4	26139	30264.8
D_Fructose.6_phosphate	19724.4	32677	32466	20760.3	18892.6	19504.6	5058.68	2103.38	6613.94	11287.3	3045.83	37091.3	9699.32	10708.5	15190.9	4175.18	13541.7	9321.47	12920.2	6451.8	7407.5	8234.03	9011.65	8818.42
Xanthosine	9985.88	16868.6	27946.3	4779.84	18480.7	7045.28	3715.91	5429.49	3437.73	2492.42	4595.46	3555.17	1056.09	675.56	647.908	1292.61	779.599	1590.65	1273.34	1779.17	1897.61	2234.35	2325.83	1276.09
alpha_D_Glucose_1_phosphate	33500.8	36564.5	38740.2	42326.1	32302.6	35312.2	6570.76	2978.65	9292.78	18149.9	4206.7	70783.3	11276	12864	15577.7	5437.86	16149.6	17925.5	14402.6	12956.7	11756.3	13403.3	14485.1	10885.7
D_Xylulose_5_phosphate	120274	120609	112328	122674	123653	120268	105218	93251.7	112103	120697	167127	93644.5	30027.4	21489.9	24400.1	35249.3	27061.8	24713.8	18361	21144.6	22851	24094.2	30381.1	23726.6
GlutathioneReduced	2.01962e+06	2.02346e+06	2.12337e+06	2.06441e+06	1.84091e+06	1.94821e+06	2.18978e+06	2.1678e+06	2.22423e+06	2.35203e+06	2.77246e+06	2.31791e+06	1.15096e+06	1.12163e+06	1.02506e+06	1.31985e+06	1.18359e+06	928491	952405	891669	886292	1.02638e+06	841726	1.05331e+06
N_Acetyl_D_glucosamine_6_phosphate	23609.5	23979.1	26682.2	20172.9	29649	21633.4	17321.7	18366.7	15531.5	14993.7	17531.4	18498.3	2205.85	2310.29	1797.16	3464.61	2558.1	2692.78	3392	2631.04	3238.15	2909.87	2932.82	2653.44
Ophthalmate	2399.96	2572.9	2532.83	2312.7	2932.4	2593.58	849.64	601.13	961.19	808.81	907.63	559.96	252.312	272.896	286.496	288.631	275.337	1324.24	704.572	383.838	286.526	338.761	820.141	398.771
Dihydrosphingosine	6341.69	6367.33	6850.98	5712.74	7495.91	5635.27	4808.86	5361.1	4493.66	4255.72	5105.43	4999.98	578.71	679.718	631.491	980.795	444.582	1301.36	1231.72	1057.02	659.737	1080.34	1142.62	976.415
OroticAcid	1529.51	2522.9	3283.73	2386.61	2414.35	1853.22	876.72	902.72	761.63	622.68	953.18	870.34	567.848	644.183	545.504	597.205	538.813	2293.73	2095.4	850.668	959.787	1735.57	2362.7	733.021
N_Acetyl_alpha_D_glucosamine_1_phosphate	19097.2	15469.1	16829.6	16255.1	16369	15010.5	12214.1	10873	12797.3	12713.3	11410.5	15423.3	6729	7806.64	7695.21	8420.75	7505.88	6414.72	6839.05	7021.94	6545.41	7894.51	6091.62	7297.05
Pyruvate	14544.2	5901.27	4522.93	19236.3	8182.58	16896.1	2119.21	1776.19	4174.67	6826.93	2665.19	6208.43	20281.8	23249.1	24509.6	7240.03	20555	51930.3	47898.4	25755.9	20027.2	38098.6	53176.5	15210.4
NAD	329620	213929	337260	328706	446644	473788	376028	324412	417433	523183	397559	296985	59100.3	55409	47458	75356.8	57333.9	44296.6	37513.5	60729.1	49278	54117.6	57839.5	57701.5
CMP	124152	111674	83278.5	117273	71653.2	86258.6	62393.2	39258	65684.6	95217.7	52628.4	81762.3	24487.4	27932.6	26883.2	15137.9	25029.4	36749.5	34587.7	27581.7	28627.1	32038.2	27280.6	30653
X.2_Deoxy_D_glucose_6_phosphate	18617	21110.2	10154.5	11474.5	13032.4	6403.57	11215.3	10986.4	9198.24	9461.93	10409.7	7785.95	23268.5	26021.5	23859.3	25832.2	25944.1	18332.6	18451.3	18700.6	12035	16781.7	15697.9	17328.4
dCMP	835.67	1099.52	1046.22	743.88	718.83	632.94	445.68	243.81	573.99	397.56	306.72	444.33	17.2189	52.809	33.2223	44.064	39.9869	48.934	66.5851	26.5642	50.0848	78.4597	38.5664	35.6098
DihydroxyacetonePhosphate	72300.9	88082.1	79894.9	87218.4	70949.7	76774	54335.8	39561.7	49796.1	73449.4	47857.1	103611	38577.8	43533.2	49561.2	23390.8	52604.5	34537.2	25937.1	30376.9	40600.3	27367.1	23164.4	35166.1
O_Phospho_L_Serine	382.53	280.23	184.75	617.72	214.87	583.12	175.02	106.82	170.22	335.58	86.52	218.32	149.435	289.138	231.018	44.4553	198.992	652.734	689.049	266.874	282.106	369.209	494.359	216.788
UMP	647687	611078	510573	642888	488424	499503	376843	263747	399421	498053	328916	476682	186055	198680	195342	161472	183835	260571	257154	196313	209592	229304	206151	236878
IMP	212466	291133	270400	218727	226907	201061	246688	241495	205631	247165	229275	234234	62040	75139.7	53220	34021.4	72675.5	222289	112954	90261.3	115969	165493	133701	93615.4
Methylthioadenosine	6841.36	5112.37	6565.58	5641.03	6591.51	6330.44	3160.8	3118.02	3864.47	4698.09	3914.66	4324.31	2712.88	2968.38	2646.46	2029.63	2436.43	4069.91	4128.08	2809.21	2247.31	2778.7	4398.75	3025.04
PantothenicAcid	446713	296576	243866	222513	270221	246297	193132	215835	231511	255761	226631	313965	177059	164400	148789	185649	160223	165371	231197	189302	194970	223776	196699	245619
AMP	2.92e+06	3.15854e+06	2.93468e+06	3.10685e+06	2.8746e+06	2.56328e+06	3.16841e+06	3.10509e+06	3.15449e+06	3.20973e+06	3.91381e+06	3.37265e+06	572097	576341	590679	626010	552992	489924	510551	544563	492075	558301	468601	561046
dAMP	394.56	515.34	383.24	575.31	470.9	308.23	351.86	268.04	272.6	295.04	419.44	494.44	75.3654	62.1989	65.0543	106.506	122.817	176.649	208.348	143.029	138.923	92.8451	154.024	69.1618
MethylmalonicAcid	38144.6	36321.2	46104	32071.5	44510	38148.2	38740.5	43740.7	35900	29775	43820.1	26147.3	21236.7	18424.7	18514.9	36160	19095.7	30900.7	25173.2	19406.1	19139.5	25467.3	32207.7	19301.1
Succinate	5.68852e+06	5.64408e+06	7.20693e+06	4.93064e+06	6.86837e+06	5.67393e+06	6.03946e+06	6.67507e+06	5.72534e+06	4.6637e+06	7.04967e+06	4.14884e+06	261553	227548	220234	461162	242757	347447	307646	241845	228816	315444	377624	233081
X.5_Hydroxyindoleacetate	4932.52	5143.16	2646.85	4955.04	3449.3	4000.12	2676.07	1930.83	2715.55	2798.03	2914.22	3854.51	657.154	627.618	597.288	478.726	640.339	747.623	967.249	658.348	461.642	424.764	538.465	431.269
cAMP	25685.8	19172.4	22490.1	22629.8	37571.5	35906.5	27888.2	16469.3	33750.7	33918.6	38058.4	24384.4	3050.77	3087.52	3170.63	3580.2	3302.97	4099.84	3178.05	3927.78	5614	5710.9	5930.41	4271.09
GlutathioneOxidized	744285	717914	724076	627064	693298	644846	689459	609470	712222	826642	584998	708385	169339	222645	193789	142263	166128	192713	147881	260354	219009	282510	250823	227526
N_Carbamyl_L_glutamic.acid	490	423.26	412.14	474.55	382.49	208.77	930.66	873.84	803.78	710.13	745.42	523.24	1987.52	2331.29	1953.63	1952.98	2101.73	1674.53	1731.26	2112.06	2034.76	3494.14	1588.97	2515.99
ItaconicAcid	1.5417e+06	1.29523e+06	1.3828e+06	644077	1.30144e+06	737451	6947.46	8181.17	7049.85	8940.63	15782	8853.15	4752.76	4993.01	4200.3	3912.81	10147.6	1.399e+06	927189	159001	326439	256642	942617	453307
Malate	1.48862e+06	1.33248e+06	1.67541e+06	2.02856e+06	1.50324e+06	1.77617e+06	1.54673e+06	1.26233e+06	1.59367e+06	1.77757e+06	1.46314e+06	2.02225e+06	905533	924378	831830	849149	901032	1.26137e+06	1.21221e+06	971075	864033	1.11583e+06	1.4278e+06	889280
Hydroxyglutaric.acid	509714	482304	542376	458761	450817	508018	423632	404206	426188	444359	444607	384253	218198	227677	213396	220887	221937	256283	281700	227298	205578	236452	264328	202071
N_Carbamoyl_DL_aspartic.acid	409279	393494	393388	422907	390410	397890	469689	448935	457034	479277	629468	467358	451231	452079	431720	458643	459364	404981	400599	427877	384386	458414	399944	433097
N_Acetyl_Aspartate	5.0467e+06	4.91811e+06	4.95076e+06	5.15683e+06	4.78827e+06	4.89229e+06	5.68331e+06	5.60264e+06	5.71022e+06	5.80849e+06	7.71623e+06	5.8459e+06	5.89887e+06	5.91327e+06	5.67527e+06	5.94642e+06	6.0807e+06	5.27586e+06	5.24222e+06	5.62918e+06	4.96621e+06	5.89595e+06	5.32576e+06	5.64336e+06
Fumarate	95941.9	95715.6	82839.9	96318.6	85021.5	96692.7	100137	102591	94127.2	108850	136004	88921.5	65390.4	68057	58137.7	62980	64130.1	101094	92429.3	71142.1	62723	79941.6	110788	59068.5
UDP_galactose	1.87407e+06	1.49438e+06	1.39177e+06	1.75092e+06	1.85754e+06	1.71168e+06	1.71369e+06	1.60176e+06	1.77042e+06	1.8436e+06	1.77489e+06	1.48428e+06	111968	129608	118030	113206	123151	176020	146986	149294	154698	171160	163284	166189
GDP_Mannose	15375.4	13259.2	15894.7	17323.6	16397.2	15253.4	20701.5	17308.2	21749.7	21218.7	23652	21803.6	1703.07	1787.47	1961.49	2464.3	1758.59	1702.02	1849.55	2283.27	1933.69	2138.27	2215.83	1695.83
N_Acetylglutamate	226900	261613	290834	264081	260252	260222	180836	183188	186883	202010	227228	223423	72181.2	80701.3	77566.9	76448	72024	126765	105099	74959.4	74981.6	86408	117364	67360
alpha_KetoglutaricAcid	38117.6	30029.9	35654.1	48218.9	35432.9	61201.4	24295	17010.9	23528.7	34966.5	23061.6	23173.4	8888.28	10425.1	13254.8	11001.1	10447.2	24799.9	22586.9	14682	21816.9	14974.5	24372	16075.1
UDP_glucose	89076.9	71517.3	65818.2	80518.7	87375.4	80511.9	79162.6	73031.6	80664.2	88388.2	81585.1	72365.2	12795.1	10592.2	8825.73	9767.27	16252.7	36130.4	18014.7	23498.2	11253.4	39597.2	35944.6	35994.6
UDP_N_acetylgalactos.glucos.amine	491315	419610	488213	409949	448393	437994	253250	241870	272652	275042	242782	301447	31117.1	30116.6	29412.8	31511.5	32194.5	58097.4	53060.3	40468.7	41765.9	50570.3	53049	50913.7
CDP	16122	9015.06	8138.52	12825.7	8934.96	11642.3	6388.6	3164.92	8092.13	12022.8	4366.53	7807.64	413.702	402.981	394.673	342.566	411.43	337.845	547.095	515.738	569.524	630.922	438.097	643.804
X.3_Phosphoglycerate	84640.9	55654.5	80569.1	93849.1	98679.2	112083	47384.7	29304.5	48545.5	80068.5	36313.5	66251.9	59515.4	67849.3	73518.9	34317.2	66524.9	86459.5	87585.9	74323.8	69064.6	76089.4	82244.8	78463.7
UDP	36823	22382.6	25821.4	32104.3	27000.4	31795.9	21555.7	11367.9	23801.1	28072.1	18137.3	20019.5	23158	26449.2	21656.4	20720.2	20889.7	20944.2	29066.4	25556.8	24413.2	22704	22177.7	35158.1
GDP	8698.74	8235.45	8258.38	7875.52	7332.66	7802.29	9134.78	7905.4	9254.96	8359.65	9208.01	9137.26	8446.22	8190.58	8167.94	8161.73	8462.53	6468.91	9073.86	7855.72	7018.51	7953.88	7019.09	9084.53
D_Fructose_1_6_biphosphate	102494	100506	113249	85730.5	85496.9	77690.2	24103	12671.4	27691.7	53817.5	17356.1	110874	81609.3	105991	118256	36572.7	118403	120782	129403	81929.2	89286.6	101353	108256	92341.6
QuinolinicAcid	2080.49	875.8	800.24	689.93	1121.66	781.12	260.53	199.11	189.17	144.81	351.1	162.39	332.044	231.49	272.449	225.351	223.281	5541.55	2917.67	1088.14	1978.4	2200.18	4637.22	3146.56
Pyridoxal_5_phosphate	12418.6	10574.6	9900.3	10967.2	10625	10770.6	9354.07	6705.27	8407.26	9870.01	8493.5	10240.7	7181.08	7926.61	6660.29	8077.66	7317.24	9071.11	8305.04	7452.59	7518.59	8392.12	9009.01	8471.67
Citrate	3.60777e+06	3.52606e+06	3.72167e+06	3.87849e+06	3.78272e+06	3.60242e+06	2.84557e+06	2.3499e+06	2.83853e+06	3.07134e+06	3.0098e+06	3.06506e+06	2.82787e+06	3.1432e+06	2.8722e+06	2.2814e+06	2.98207e+06	4.67148e+06	4.63345e+06	3.58881e+06	3.77347e+06	4.29395e+06	4.79743e+06	3.76646e+06
ADP	168900	142836	150735	157721	152047	162603	164587	139483	164357	174120	155131	175249	109019	116930	108790	115848	105938	94918.8	113834	99596	97987.2	108929	105651	127251
IDP	31746	27363	28023.7	30614.2	30627.6	29473.7	30035.1	25565.7	30838.9	31643.7	28350.4	30700.2	16266.9	17086.3	16570.1	17282.4	15398.2	14317.8	16865.1	14746.2	14263.8	15221.4	14992.9	18042.2
Homocitrate	83045.6	100031	65619.8	68338.5	66787.3	63503.3	54494.9	48842.8	53354.1	53838.8	51288.1	59402.7	52441.8	56079.9	55771.8	59337.7	54499.4	68167	60725.9	48379.2	40626.6	47583.9	61645.3	42067.8
MethylcitricAcid	6586.94	7639.81	5564.9	5551.44	5854.56	4843.97	4640.98	4427.55	4906.35	4986.82	4217.52	5319.43	2036.55	2122.77	1758.54	2004.9	1882.27	3058.4	2241.76	1759.37	1859.62	3047.93	2359.27	2065.12
X.4_PyridoxicAcid	516.67	719.22	431.96	546.55	407.67	420.95	498.68	734.82	491.87	378.86	1209.95	334.67	74.7234	42.4592	4.07755	107.069	58.0842	28.613	114.58	7.66037	101.073	797.277	62.8823	856.01
dTDP	117030	126610	118015	131175	127574	117188	133048	131641	129183	138301	195284	128625	151342	150795	144851	152570	161122	159721	149993	151138	132820	154690	155848	149589
Adenylosuccinate	33091.6	34089.1	38839	40779.5	28710.1	28128.5	46130.1	38550.7	46476.3	37720.1	38961	46536.8	4706.35	4417.65	3331.73	4361.91	4554.46	7072.28	5417.14	4010.77	3645.39	5646.78	6476.92	3005.12
Indoxyl_3_sulfate	7298.18	15416.8	4419.82	2675.45	2253.56	1342.6	1032.64	761.66	950.11	749.02	831.34	1903.5	461.361	120.628	452.546	458.484	593.386	943.718	1321.83	183.154	293.756	1588.86	888.387	3821.44
UDP_Glucuronate	177246	130991	142943	159765	173525	169974	125445	117645	126985	134443	127515	118429	120936	128169	118586	107840	124965	177349	152289	144613	137212	155311	166621	151255
CTP	12991.3	5482.28	6166.24	8196.82	7390.22	13028.8	4862.01	1272.9	6301.56	11000.5	3793.61	3739.8	1953.97	3429.46	1868.66	1475.76	2333.3	3942.96	3995.92	3654.43	3701.58	3830.09	3674.42	4115.81
FAD	6227.81	7288.16	6765.05	6384.25	6866.94	6040.23	6975.86	6295.37	7022.53	6945.69	6676.95	7639.8	3140.9	2920.25	3327.83	3419.28	2984.42	3385.93	3416.55	3653.34	3123.08	3817.74	3291.85	3308.4
PRPP	6245.62	4386.93	4635.15	4239.18	2625.57	5921.53	2899.91	1745.66	2423.28	4324.27	2286.87	3202.2	2703.36	3368.81	3735.93	2276.52	3890.7	3482.48	4429.15	2858.14	3151.23	3193.18	2859.43	3474.29
GTP	34123.5	22974.8	25812.5	25878.6	23647.5	34254.7	25389	17938.6	28012.8	32531.1	22663.1	27183.4	10417	13202	11879.5	9477.19	12029.6	12582.6	11639.6	11312.8	11649.5	13013.8	11416	14012.3
UTP	265368	122803	156972	174625	179356	276165	98162	35909.6	126338	207967	71759.6	77292.7	99885.1	148427	90055.4	79293.1	118930	151177	156867	139733	154466	141275	144237	175314
ITP	76560.7	50066.9	54849.5	61356.8	55693.5	82768.3	53354.8	31575.4	63113.8	88826.2	44356.8	53231.7	22073.2	28537.7	20082	18231.1	25636.7	24960.2	25327.9	24996.8	24010	23533.4	24446.7	27251.8
ATP	641178	404190	478726	507660	479307	689976	453279	257358	516117	725458	401890	423477	137735	188286	118837	107492	157673	145831	143676	155414	144455	151451	150580	168807
dTTP	4522.54	1861.54	2278.67	3786.98	2552.79	4602.07	2506.74	1172.71	3111.7	4345.37	1960.59	2952.43	988.419	1399.96	1135.29	824.636	1131.06	1079.19	998.66	1068.14	964.242	990.63	1016.58	1234.28
CoA	5188.11	5469.99	4867.93	6291.35	4707.35	4947.27	5809.65	5139.43	6189.24	5893.65	4253.89	5761.14	970.892	982.874	1138.31	972.415	1126.65	1440.23	1271.07	1069.02	1176.93	1269.11	1136.56	1180.87
Acetyl_CoA	1209.71	904.22	946.02	803.88	914.77	869.87	787.65	961.37	1167.53	871.8	1651.73	1086.92	68.056	55.9487	57.2871	30.2687	40.5179	54.3091	78.517	60.9082	45.4592	59.5434	137.014	189.884
L_carnitine	1.09432e+06	813900	892119	801591	1.10604e+06	1.05518e+06	200838	180004	220841	210482	247802	170517	288869	286052	302830	285297	289673	1.00404e+06	899255	900004	1.25251e+06	1.17864e+06	1.34023e+06	834096
S_Adenosyl_L_Methionine	27643.4	20789.9	30040.1	22120.8	24878.5	23254.7	17348.5	17900.6	18571.3	18490.2	22688.6	24665.4	18891.7	18087.5	17527.5	18125.5	19015.5	18711.6	19090	16350.6	16905	14503.2	22909.7	24808.1
AnthranillicAcid	26051.4	31016	21435.5	30829.8	28359	26466.1	2742.92	2691	3303.44	2835.7	3949.24	2991.17	3243.59	2442.16	3054.96	2762.05	3086.75	30655	28043.8	5067.63	23709.3	22532.7	53648.4	13393.8
NicotinamideMononucleotide	14643.2	13343.4	15335.9	14834.5	17661	15422.1	11522.9	10474.4	13503.1	14335.7	12564.4	10833.3	15384	11327.9	10800.5	14541.8	12403.6	8847.81	7101.05	12507	11104.6	14452.6	15630.6	12567.1
O_Acetylcarnitine	8.60036e+06	7.9071e+06	8.05985e+06	8.03884e+06	8.97406e+06	7.48607e+06	2.38159e+06	2.08447e+06	2.43574e+06	2.3592e+06	2.20863e+06	2.56789e+06	4.97092e+06	3.5424e+06	4.19293e+06	4.99088e+06	4.20401e+06	6.85445e+06	5.50845e+06	6.47962e+06	8.67674e+06	1.01405e+07	1.06623e+07	7.09255e+06
X.1_methylnicotinamide	6646.43	9057.67	8482.56	6588.05	6770.01	6446.57	7802.42	7534.63	6648.85	7343.75	7958.46	6646.96	6169.97	6879.82	5316.64	2206.88	6717.96	17578.9	8157.04	8753.12	12869.1	16527.8	14639.9	8782.71
NicotinicAcid	6197.28	5812.05	5452.39	6989.02	5800.47	5055.36	7214.05	6965.56	6981.88	6927.03	7385.86	8047.07	58599.6	40572.7	54343.3	52522.3	49623	27148.3	21612.3	37487.8	45822.8	53411.7	42460.6	47146.6
Nicotinamide	525540	515112	482236	568938	493654	436620	610855	580981	589206	562972	628381	682738	3.97054e+06	2.79169e+06	3.7045e+06	3.51311e+06	3.36338e+06	1.86645e+06	1.49514e+06	2.58009e+06	3.07863e+06	3.59872e+06	2.866e+06	3.20446e+06
OphthalmicAcid	2176.6	1953.44	2097.28	1823.55	2329.1	2044.1	705.04	569.64	925.34	587.04	590.54	420.81	3896.05	2102.03	3090.18	2463.29	2721.22	4480.37	2098.62	2346.28	2364.68	4638.38	7315.91	4073.83
Methylmalonate	22480.5	23255.3	32336.3	19669.8	31297	23362.5	25728	27688.7	23799.8	18423.5	28666.6	16458.8	64882.8	33919.8	49556.7	94923.1	48589.5	30002.2	22820.1	36833	46549.8	61509.9	62519.6	45874.2
Nudifloramide	449.34	788.9	815.02	271.87	938.74	391.68	303.55	443.95	256.52	144.07	371.66	189.2	796.064	391.667	502.719	1034.73	640.39	590.508	355.044	443.438	817.387	1074.63	1049.06	580.808
N_methylNicotinamide	535.73	437.37	592.76	690.63	577.06	449.68	366.42	281.02	348.86	405.58	334.89	1364.12	1371.5	831.383	1075.13	1166.91	1175.05	675.047	418.926	643.512	1251.53	1238.82	1313.55	1361.91
Propionylcarnitine	192888	190671	126085	87295.9	168344	122926	5508.88	5143.95	5478.37	4759.88	4612.66	11542.4	43863.5	22371.6	45729.7	59280.7	35663.2	453547	197216	127891	284334	380116	884559	144591
S_Adenosyl_L_Homocysteine	1506.78	2338.96	2437.84	2460.13	1946.32	1757.53	2815.65	2653.07	2619.81	2311.02	3198.96	2955.25	50454.1	23092.9	34539.5	69582	37158.4	6089.81	6081.66	12804.8	14614.8	33019.3	25826.1	22518.3
N_Methyl_4_Pyridone_3_Carboxamide	6603.02	3083.68	1908.53	2337.78	3577.86	2794.16	2157.33	1626.46	1999.44	1348.56	1401.54	3355.38	50557.4	31539.4	31943.3	37214.6	44607.5	24539.4	17764.7	24307.3	45333.4	103455	45863.9	83652.9
Glutarylcarnitine	1706.28	1509.23	1698.24	1198.65	1160.02	1706.71	261.33	291.11	294.32	322.75	338.09	53.22	7242.84	4539.91	6174.69	6074.47	6166.35	4504.83	6507.07	7497.58	13221.9	17246.3	15781.4	7354.54
Kynurenine	9023.82	4863.01	3782.62	1745.84	2312.84	2534.92	296.86	479.37	360.04	325.6	478.91	960.31	2421.9	1576.19	2302.84	1123.08	1634.49	3411.68	3968.6	1746.01	3001.87	5091.21	7700.21	2303.89
Butyrylcarnitine	64345	57916.1	59728.9	37306.7	73441.8	53679.9	13377.3	12142.7	11241.2	7937.06	11997	13057	196138	87122.6	124388	333430	130147	328489	217155	257447	387694	561430	696078	323457
Isobutyrylcarnitine	912012	817455	856248	523552	1.04374e+06	761970	183893	172691	165266	113071	171988	188198	633187	276500	400029	1.07567e+06	421240	1.00972e+06	683600	803119	1.21044e+06	1.74571e+06	2.13612e+06	1.00547e+06
Tryptophan	61581.8	57745.1	77610.7	58140	68820.6	51541.7	26060.2	22914.2	28835.4	25775.7	26359.8	86790.5	391479	230913	320060	320570	325123	291455	215785	314887	399960	550108	598521	457242
NN_Dimethyltryptamine	8942.24	8987.02	12215	8695.9	11151.4	7919.33	3932.26	3409.4	4379.38	3800.16	4235.83	12659.8	84.9776	37.7966	83.679	112.022	76.4002	82.4603	89.1135	57.1047	125.604	155.579	140.311	131.329
X.2_Methylbutyryl.carnitine	71817.6	64143.2	52455.3	37519.6	62955.4	57479.7	4163.38	3493.64	3366.47	3036.58	3839.62	3219.54	470211	305100	374551	511043	355741	2.39649e+06	1.34273e+06	1.61189e+06	3.00229e+06	4.08686e+06	4.75558e+06	1.80162e+06
Isovalerylcarnitine	185628	164431	133768	94207.6	160521	147600	10580.5	9284.02	8645.19	7878.1	9145.89	7834.53	38194.9	24950.8	31111.2	41007	28129.8	197420	109720	132903	246915	334257	395500	149284
Hexanoylcarnitine	19454.7	10300.1	19793.2	8188.61	27949.4	16075.2	2474.71	1765.14	2410.51	1217.32	1913.99	2165.22	4143.1	1420.65	2845.46	15661.3	2243.3	15243.8	14005.2	8055.59	16322.8	24690.1	40064.7	9625.91
Octanoylcarnitine	3237.78	1794.75	3760.46	1325.06	4045.28	2706.69	249.25	207.04	288.02	149.26	221.13	201.35	1052.09	553.494	1004.58	1899.94	679.153	5494.38	4903.57	2864.74	5512.62	8868.85	14791.1	3221.79
Decanoylcarnitine	3260.64	2878.89	4176.05	1294.22	3576.46	2794.68	211.53	164.57	179.79	148.09	207.59	120.45	863.44	651.912	1008.47	740.412	805.082	3917.48	3098.84	2204.47	3522.42	6329.72	9976.42	2179.14
Lauroylcarnitine	4058.78	4108.12	5339.82	1736.87	3113.16	2918.01	251.92	242.91	272.26	345.4	329.16	220.84	1602.24	1164.34	1127.19	1087.75	1101.26	4847.6	3257.78	2295.81	3065.85	6919.27	6751.46	2801.83
Palmitoylcarnitine	876.81	1218.62	1196.43	496.66	1458.67	796.01	271.31	217.93	285.01	470.06	373.94	191.41	2654.78	2125.88	1524.01	965.11	1762.27	2850.56	3061.95	3220.57	3696.19	8647.55	4795.18	4900.71
Oleoylcarnitine	1418.76	1868.87	1739.2	964.39	2206.02	1386.15	480.33	406.13	439.51	812.57	749.52	342.55	12444.4	10709.9	9250.98	7386.61	10244.7	11795.3	12670.3	11723.1	13898	29428.7	18479.6	17074.1

## Sheet: Fig 1BCEFG ANOVA SC
	pval	adj_pval	dm
Arginine	0.000329639	0.000946187	-0.741953
Thiamine	0.107608	0.145037	-0.346375
myo_Inositol	6.70222e-07	3.46281e-06	-1.88746
Histidine	0.000131584	0.000399911	0.600765
Asparagine	4.90549e-09	4.47265e-08	-0.891517
Glutamine	0.996488	0.996488	-0.00191934
Serine	0.0014544	0.00326713	1.50217
Cystathionine	1.08912e-07	7.03391e-07	1.10208
N_Acetyl_D_galactosamine	7.078e-12	2.19418e-10	1.88396
D_Mannose	1.27288e-06	5.80283e-06	-1.79867
Taurine	6.97322e-10	9.8259e-09	1.89369
Sorbose	0.0336589	0.0492182	-0.584612
Threonine	6.59191e-07	3.46281e-06	1.86175
D_Maltose	0.186771	0.233464	-0.212119
L_Arabitol_Xylitol	0.000484131	0.00125067	-1.52099
Citrulline	4.39466e-07	2.61989e-06	1.78608
Creatine	5.00708e-05	0.000172466	-0.630875
trans_4_Hydroxy_L_proline	3.34582e-06	1.38597e-05	1.68954
Trehalose	0.826246	0.842553	-0.166299
X.4_GuanidinobutyricAcid	2.3682e-09	2.44714e-08	1.64289
Creatinine	0.00312086	0.00616987	-0.753346
alpha_N_Acetyl_L_Lysine	0.00011013	0.000341405	1.18091
Allantoin	4.67374e-07	2.68307e-06	1.42741
N_Acetylglucosamine	0.626887	0.66553	-0.178655
alpha_N_Acetyl_L_Arginine	3.39785e-06	1.38597e-05	1.21084
Uracil	0.000536547	0.00134137	1.14286
O_Phosphorylethanolamine	1.65953e-11	3.21534e-10	1.32601
Cytidine	0.0485453	0.0690324	0.257799
Methionine	0.168224	0.217289	0.549844
Hypoxanthine	0.962797	0.969049	-0.0495473
Guanine	0.150048	0.198782	-0.454003
Xanthine	0.00328816	0.00637082	0.982231
Isoleucine	0.0017322	0.00372904	0.18669
Uridine	0.307141	0.374857	-0.318738
Tyrosine	0.315574	0.379179	0.345005
Leucine	0.100261	0.137526	-0.493695
Pyridoxal	0.370283	0.431532	-0.112547
X.2Deoxyuridine	6.39429e-07	3.46281e-06	1.1598
Adenine	0.0227245	0.0348742	-0.464216
Inosine	0.367159	0.431134	-0.205021
Guanosine	0.00433158	0.00791368	-0.438508
X.2_AminoadipicAcid	3.83502e-08	2.58447e-07	1.24488
Phenylalanine	3.43006e-05	0.000123642	0.707339
Glutamate	0.0325165	0.0480006	-0.198639
Argininosuccinate	0.00125435	0.00294581	0.696806
Thymidine	3.06801e-08	2.16155e-07	0.863155
UricAcid	1.81028e-12	9.3531e-11	1.8646
N_AcetylneuraminicAcid	1.12756e-09	1.34439e-08	-1.09345
Adenosine	7.85309e-09	6.40647e-08	-0.816172
ShikimicAcid	0.310806	0.376367	-0.0369695
Lactate	0.868119	0.879467	-0.202951
N_alpha_acetyl_L_glutamine	0.0517655	0.0729423	1.01783
N_Acetyl_L_Glycine	4.44976e-05	0.000156753	1.15812
D_Glucose.6_phosphate	0.0125934	0.020989	1.25091
D_Mannose_1_phosphate	0.0233728	0.0355174	1.15529
gamma_Glu_Cys	0.531826	0.573449	-0.0989801
alpha_D_Ribose_5_phosphate	0.0423091	0.0607214	-0.520307
D_Sedoheptulose_7_phosphate	0.00253074	0.00515707	0.827725
D_Fructose.6_phosphate	0.031166	0.0464493	1.13053
Xanthosine	8.8576e-05	0.000286027	0.920175
alpha_D_Glucose_1_phosphate	0.0163814	0.0261764	1.22084
D_Xylulose_5_phosphate	0.804615	0.831435	-0.0512397
GlutathioneReduced	8.50459e-05	0.00028047	-0.437927
N_Acetyl_D_glucosamine_6_phosphate	0.000551859	0.00135775	0.291076
Ophthalmate	1.47563e-08	1.14361e-07	1.3597
Dihydrosphingosine	0.000368994	0.0010181	0.411113
OroticAcid	1.22504e-07	7.59524e-07	1.84305
N_Acetyl_alpha_D_glucosamine_1_phosphate	0.10341	0.140602	0.344212
Pyruvate	0.00130843	0.00302696	1.01909
NAD	0.177066	0.224961	-0.175364
CMP	0.002115	0.00443007	0.682248
X.2_Deoxy_D_glucose_6_phosphate	0.170756	0.218737	0.0854015
dCMP	0.00154756	0.0034085	0.461423
DihydroxyacetonePhosphate	0.515767	0.562985	0.205982
O_Phospho_L_Serine	0.0025619	0.00515707	1.43188
UMP	0.000104687	0.000331154	0.781077
IMP	0.01832	0.0289755	0.585595
Methylthioadenosine	2.31384e-05	8.53919e-05	1.26879
PantothenicAcid	0.0420218	0.0607214	0.703444
AMP	0.00115509	0.00275445	-0.149665
dAMP	0.0186749	0.0292384	0.576373
MethylmalonicAcid	0.419147	0.477704	0.397854
Succinate	0.618048	0.660672	0.0584848
X.5_Hydroxyindoleacetate	0.00356869	0.00682114	0.362727
cAMP	0.0603148	0.0842234	0.0286932
GlutathioneOxidized	0.00433976	0.00791368	0.033126
N_Carbamyl_L_glutamic.acid	0.00218915	0.00452425	-0.627381
ItaconicAcid	6.41803e-17	9.94794e-15	2.05959
Malate	0.241227	0.296747	0.411416
Hydroxyglutaric.acid	0.000409232	0.0010751	0.439101
N_Carbamoyl_DL_aspartic.acid	0.000355828	0.00100279	-1.58576
N_Acetyl_Aspartate	0.000227922	0.000679382	-1.61472
Fumarate	0.7847	0.816298	0.224416
UDP_galactose	0.00976437	0.0168164	0.0803838
GDP_Mannose	0.00424105	0.00791368	-0.183926
N_Acetylglutamate	0.000266609	0.000779704	0.551759
alpha_KetoglutaricAcid	1.05772e-05	4.09865e-05	1.20214
UDP_glucose	0.013858	0.0228509	0.356233
UDP_N_acetylgalactos.glucos.amine	5.6177e-12	2.17686e-10	0.486133
CDP	0.0146048	0.0238289	0.261122
X.3_Phosphoglycerate	0.00139531	0.00318049	1.48038
UDP	0.0255753	0.0384871	1.17361
GDP	0.0712535	0.0986097	-0.948352
D_Fructose_1_6_biphosphate	0.00505242	0.00901436	1.26121
QuinolinicAcid	5.5368e-09	4.7678e-08	1.70802
Pyridoxal_5_phosphate	0.00156131	0.0034085	1.14594
Citrate	1.08616e-06	5.26108e-06	1.70144
ADP	0.410202	0.470973	-0.225678
IDP	0.488003	0.536457	-0.060761
Homocitrate	0.0018207	0.00386586	1.18177
MethylcitricAcid	0.00674636	0.0117493	0.483522
X.4_PyridoxicAcid	0.354016	0.418874	0.100211
dTDP	0.161908	0.210888	-0.708764
Adenylosuccinate	0.825032	0.842553	-0.0341951
Indoxyl_3_sulfate	0.00511783	0.00901436	1.14986
UDP_Glucuronate	1.81151e-06	7.79957e-06	1.7727
CTP	0.00507227	0.00901436	1.06722
FAD	0.456458	0.509	-0.00856434
PRPP	0.0109777	0.018495	1.2958
GTP	0.453342	0.509	0.184514
UTP	0.00314465	0.00616987	1.39583
ITP	0.332616	0.396581	0.289755
ATP	0.381029	0.440743	0.202365
dTTP	0.674857	0.711583	0.223237
CoA	0.532753	0.573449	0.0703048
Acetyl_CoA	0.181154	0.228284	0.0361612
L_carnitine	7.38726e-15	5.72513e-13	1.9282
S_Adenosyl_L_Methionine	0.10923	0.145954	0.846594
AnthranillicAcid	1.08339e-10	1.86584e-09	1.97676
NicotinamideMononucleotide	0.470257	0.520642	0.0558074
O_Acetylcarnitine	2.05132e-08	1.51407e-07	1.77593
X.1_methylnicotinamide	0.0155275	0.0250705	0.758069
NicotinicAcid	0.000509174	0.0012938	-0.363287
Nicotinamide	0.000673182	0.00163036	-0.388789
OphthalmicAcid	0.000374399	0.0010181	1.11102
Methylmalonate	0.454444	0.509	-0.363778
Nudifloramide	0.155013	0.203619	0.720038
N_methylNicotinamide	0.680977	0.713186	-0.122802
Propionylcarnitine	2.8436e-10	4.40758e-09	1.74941
S_Adenosyl_L_Homocysteine	0.0036086	0.00682114	-0.619255
N_Methyl_4_Pyridone_3_Carboxamide	0.212066	0.262962	0.119404
Glutarylcarnitine	0.000383343	0.00102445	0.799484
Kynurenine	1.13162e-05	4.27808e-05	1.63698
Butyrylcarnitine	1.15557e-06	5.42767e-06	0.914738
Isobutyrylcarnitine	1.64894e-06	7.30244e-06	1.50537
Tryptophan	0.0216928	0.0336238	0.355662
NN_Dimethyltryptamine	0.00993229	0.0169176	0.233963
X.2_Methylbutyryl.carnitine	1.44432e-11	3.19813e-10	0.9354
Isovalerylcarnitine	1.36247e-11	3.19813e-10	1.80881
Hexanoylcarnitine	9.04282e-07	4.52141e-06	1.72874
Octanoylcarnitine	1.61665e-09	1.78987e-08	1.67407
Decanoylcarnitine	1.07393e-09	1.34439e-08	1.784
Lauroylcarnitine	2.99233e-09	2.89882e-08	1.80099
Palmitoylcarnitine	5.84904e-06	2.32462e-05	0.942622
Oleoylcarnitine	6.26726e-05	0.000211179	0.564829

## Sheet: Fig 1BCEFG Tukeys P-H SC
	diff	lwr	upr	p adj
Arginine	-0.741953	-1.18471	-0.299191	0.00106346
Thiamine	-0.346375	-0.997749	0.304998	0.389402
myo_Inositol	-1.88746	-2.50002	-1.27489	3.85151e-07
Histidine	0.600765	0.315273	0.886256	8.3917e-05
Asparagine	-0.891517	-1.12137	-0.661666	8.43803e-09
Glutamine	-0.00191934	-0.934397	0.930559	0.999985
Serine	1.50217	0.604201	2.40014	0.0010819
Cystathionine	1.10208	0.782668	1.42149	6.16116e-08
N_Acetyl_D_galactosamine	1.88396	1.53847	2.22946	1.68953e-11
D_Mannose	-1.79867	-2.40926	-1.18809	7.76428e-07
Taurine	1.89369	1.4548	2.33259	1.28565e-09
Sorbose	-0.584612	-1.13153	-0.0376965	0.0348001
Threonine	1.86175	1.24568	2.47783	5.2249e-07
D_Maltose	-0.212119	-1.00447	0.580235	0.780495
L_Arabitol_Xylitol	-1.52099	-2.33364	-0.708334	0.000331368
Citrulline	1.78608	1.20873	2.36342	3.61578e-07
Creatine	-0.630875	-0.912093	-0.349656	3.73877e-05
trans_4_Hydroxy_L_proline	1.68954	1.03555	2.34353	5.46125e-06
Trehalose	-0.166299	-0.880281	0.547683	0.828465
X.4_GuanidinobutyricAcid	1.64289	1.24492	2.04086	2.82786e-09
Creatinine	-0.753346	-1.29884	-0.207854	0.0060506
alpha_N_Acetyl_L_Lysine	1.18091	0.587243	1.77458	0.000165149
Allantoin	1.42741	0.956415	1.89841	4.99639e-07
N_Acetylglucosamine	-0.178655	-1.05206	0.694746	0.864626
alpha_N_Acetyl_L_Arginine	1.21084	0.773369	1.64831	1.99695e-06
Uracil	1.14286	0.526927	1.7588	0.000364724
O_Phosphorylethanolamine	1.32601	1.05549	1.59652	1.24694e-10
Cytidine	0.257799	0.0124018	0.503197	0.038374
Methionine	0.549844	-0.153265	1.25295	0.144173
Hypoxanthine	-0.0495473	-0.560528	0.461433	0.967657
Guanine	-0.454003	-1.03179	0.123781	0.141759
Xanthine	0.982231	0.336449	1.62801	0.00266387
Isoleucine	0.18669	0.0710877	0.302292	0.0015268
Uridine	-0.318738	-0.94883	0.311353	0.424297
Tyrosine	0.345005	-0.295565	0.985576	0.380467
Leucine	-0.493695	-1.0497	0.0623112	0.0877885
Pyridoxal	-0.112547	-1.04309	0.817995	0.95018
X.2Deoxyuridine	1.1598	0.760787	1.55881	9.53508e-07
Adenine	-0.464216	-0.877366	-0.0510667	0.0259114
Inosine	-0.205021	-0.561699	0.151656	0.335062
Guanosine	-0.438508	-0.73166	-0.145356	0.00309004
X.2_AminoadipicAcid	1.24488	0.905165	1.58459	2.23939e-08
Phenylalanine	0.707339	0.402385	1.01229	2.41346e-05
Glutamate	-0.198639	-0.374937	-0.0223404	0.025475
Argininosuccinate	0.696806	0.253455	1.14016	0.0019736
Thymidine	0.863155	0.608073	1.11824	8.5014e-08
UricAcid	1.8646	1.54701	2.18219	4.21452e-12
N_AcetylneuraminicAcid	-1.09345	-1.37304	-0.813872	7.30323e-09
Adenosine	-0.816172	-1.02734	-0.605002	8.97013e-09
ShikimicAcid	-0.0369695	-0.219147	0.145208	0.866597
Lactate	-0.202951	-1.23816	0.83226	0.874855
N_alpha_acetyl_L_glutamine	1.01783	-0.0372404	2.0729	0.0599239
N_Acetyl_L_Glycine	1.15812	0.652071	1.66418	2.88213e-05
D_Glucose.6_phosphate	1.25091	0.283175	2.21865	0.0100717
D_Mannose_1_phosphate	1.15529	0.185438	2.12514	0.017853
gamma_Glu_Cys	-0.0989801	-0.404822	0.206862	0.697619
alpha_D_Ribose_5_phosphate	-0.520307	-1.06102	0.0204045	0.0606712
D_Sedoheptulose_7_phosphate	0.827725	0.30302	1.35243	0.00190661
D_Fructose.6_phosphate	1.13053	0.116767	2.14429	0.0271263
Xanthosine	0.920175	0.45684	1.38351	0.000168297
alpha_D_Glucose_1_phosphate	1.22084	0.25092	2.19076	0.0122162
D_Xylulose_5_phosphate	-0.0512397	-0.296229	0.19375	0.85897
GlutathioneReduced	-0.437927	-0.671102	-0.204752	0.000318874
N_Acetyl_D_glucosamine_6_phosphate	0.291076	0.129807	0.452345	0.000492758
Ophthalmate	1.3597	1.00968	1.70972	8.2152e-09
Dihydrosphingosine	0.411113	0.184376	0.637851	0.000469122
OroticAcid	1.84305	1.29284	2.39326	1.00429e-07
N_Acetyl_alpha_D_glucosamine_1_phosphate	0.344212	-0.0552378	0.743662	0.0996074
Pyruvate	1.01909	0.419284	1.61889	0.000925721
NAD	-0.175364	-0.409083	0.0583547	0.165948
CMP	0.682248	0.256278	1.10822	0.00165229
X.2_Deoxy_D_glucose_6_phosphate	0.0854015	-0.695949	0.866752	0.959105
dCMP	0.461423	0.185941	0.736906	0.00106838
DihydroxyacetonePhosphate	0.205982	-0.533499	0.945464	0.764887
O_Phospho_L_Serine	1.43188	0.512805	2.35096	0.0021408
UMP	0.781077	0.415086	1.14707	7.0493e-05
IMP	0.585595	-0.0244906	1.19568	0.0614164
Methylthioadenosine	1.26879	0.743016	1.79456	1.41583e-05
PantothenicAcid	0.703444	-0.0967103	1.5036	0.0916108
AMP	-0.149665	-0.240683	-0.0586477	0.0012818
dAMP	0.576373	0.105458	1.04729	0.0148648
MethylmalonicAcid	0.397854	-0.3614	1.15711	0.399685
Succinate	0.0584848	-0.0979616	0.214931	0.620309
X.5_Hydroxyindoleacetate	0.362727	0.0894675	0.635986	0.00825017
cAMP	0.0286932	-0.244267	0.301653	0.962109
GlutathioneOxidized	0.033126	-0.21168	0.277932	0.938077
N_Carbamyl_L_glutamic.acid	-0.627381	-1.0239	-0.230865	0.0018539
ItaconicAcid	2.05959	1.85231	2.26686	4.36318e-14
Malate	0.411416	-0.220623	1.04346	0.251237
Hydroxyglutaric.acid	0.439101	0.20699	0.671211	0.000294015
N_Carbamoyl_DL_aspartic.acid	-1.58576	-2.41624	-0.755268	0.000264771
N_Acetyl_Aspartate	-1.61472	-2.4292	-0.800246	0.000171763
Fumarate	0.224416	-0.695777	1.14461	0.813736
UDP_galactose	0.0803838	-0.0232881	0.184056	0.148539
GDP_Mannose	-0.183926	-0.310915	-0.0569378	0.00408451
N_Acetylglutamate	0.551759	0.272699	0.830819	0.00017725
alpha_KetoglutaricAcid	1.20214	0.707704	1.69658	1.27785e-05
UDP_glucose	0.356233	-0.122375	0.834841	0.170359
UDP_N_acetylgalactos.glucos.amine	0.486133	0.400734	0.571533	7.52343e-12
CDP	0.261122	0.0283831	0.493862	0.0261456
X.3_Phosphoglycerate	1.48038	0.590192	2.37057	0.00114725
UDP	1.17361	0.144408	2.20282	0.0236504
GDP	-0.948352	-1.9781	0.081396	0.0746476
D_Fructose_1_6_biphosphate	1.26121	0.403837	2.11858	0.00357604
QuinolinicAcid	1.70802	1.245	2.17104	2.00049e-08
Pyridoxal_5_phosphate	1.14594	0.45206	1.83982	0.00122852
Citrate	1.70144	1.08103	2.32184	2.28957e-06
ADP	-0.225678	-0.653263	0.201907	0.394642
IDP	-0.060761	-0.319726	0.198204	0.826189
Homocitrate	1.18177	0.355525	2.00802	0.00454066
MethylcitricAcid	0.483522	0.142253	0.824792	0.00491214
X.4_PyridoxicAcid	0.100211	-0.747568	0.947989	0.952355
dTDP	-0.708764	-1.62653	0.209002	0.150607
Adenylosuccinate	-0.0341951	-0.271576	0.203186	0.930147
Indoxyl_3_sulfate	1.14986	0.346716	1.95299	0.00450331
UDP_Glucuronate	1.7727	1.12013	2.42528	2.63531e-06
CTP	1.06722	0.282255	1.85218	0.00685234
FAD	-0.00856434	-0.235664	0.218536	0.995032
PRPP	1.2958	0.314829	2.27677	0.00856302
GTP	0.184514	-0.220668	0.589697	0.496357
UTP	1.39583	0.464245	2.32743	0.0030449
ITP	0.289755	-0.210244	0.789755	0.329421
ATP	0.202365	-0.193404	0.598134	0.416812
dTTP	0.223237	-0.407535	0.854008	0.651112
CoA	0.0703048	-0.103588	0.244197	0.573344
Acetyl_CoA	0.0361612	-0.256812	0.329135	0.948175
L_carnitine	1.9282	1.67456	2.18185	6.69464e-14
S_Adenosyl_L_Methionine	0.846594	-0.115586	1.80877	0.091286
AnthranillicAcid	1.97676	1.56575	2.38778	1.77445e-10
NicotinamideMononucleotide	0.0558074	-1.06575	1.17737	0.991369
O_Acetylcarnitine	1.77593	1.27436	2.27751	4.00145e-08
X.1_methylnicotinamide	0.758069	-0.232708	1.74884	0.15547
NicotinicAcid	-0.363287	-0.560298	-0.166276	0.000390536
Nicotinamide	-0.388789	-0.605114	-0.172465	0.000515761
OphthalmicAcid	1.11102	0.519306	1.70273	0.000319769
Methylmalonate	-0.363778	-1.15067	0.423117	0.486216
Nudifloramide	0.720038	-0.263164	1.70324	0.179421
N_methylNicotinamide	-0.122802	-1.00345	0.757851	0.934382
Propionylcarnitine	1.74941	1.3688	2.13002	4.08766e-10
S_Adenosyl_L_Homocysteine	-0.619255	-1.02663	-0.211882	0.0026777
N_Methyl_4_Pyridone_3_Carboxamide	0.119404	-0.23514	0.473948	0.677498
Glutarylcarnitine	0.799484	0.355226	1.24374	0.000508611
Kynurenine	1.63698	0.981226	2.29274	8.86739e-06
Butyrylcarnitine	0.914738	0.57813	1.25135	2.62044e-06
Isobutyrylcarnitine	1.50537	0.939936	2.0708	3.53909e-06
Tryptophan	0.355662	-0.00923164	0.720556	0.0569474
NN_Dimethyltryptamine	0.233963	0.0388742	0.429051	0.0170682
X.2_Methylbutyryl.carnitine	0.9354	0.756138	1.11466	3.86983e-11
Isovalerylcarnitine	1.80881	1.46298	2.15463	3.7009e-11
Hexanoylcarnitine	1.72874	1.1107	2.34678	1.70615e-06
Octanoylcarnitine	1.67407	1.26466	2.08349	3.34761e-09
Decanoylcarnitine	1.784	1.36579	2.20221	1.57704e-09
Lauroylcarnitine	1.80099	1.36202	2.23997	3.1543e-09
Palmitoylcarnitine	0.942622	0.533901	1.35134	2.6033e-05
Oleoylcarnitine	0.564829	0.291937	0.83772	0.00010274

## Sheet: Fig 1BCEFG Tukeys R-P SC
	diff	lwr	upr	p adj
Arginine	-0.0444834	-0.587704	0.498737	0.976813
Thiamine	-0.29722	-1.09638	0.501944	0.623278
myo_Inositol	1.08115	0.329598	1.8327	0.00432619
Histidine	-0.320375	-0.670641	0.0298922	0.077011
Asparagine	0.156227	-0.125776	0.43823	0.360747
Glutamine	-0.0323968	-1.17645	1.11165	0.997196
Serine	-0.643494	-1.74521	0.45822	0.323991
Cystathionine	-0.6682	-1.06008	-0.27632	0.000892819
N_Acetyl_D_galactosamine	-0.248472	-0.672359	0.175416	0.32153
D_Mannose	0.882159	0.133033	1.63129	0.0192566
Taurine	-0.316641	-0.855116	0.221835	0.31935
Sorbose	0.135569	-0.535438	0.806575	0.86768
Threonine	-0.665775	-1.42163	0.0900823	0.0908673
D_Maltose	-0.483896	-1.45603	0.488237	0.435511
L_Arabitol_Xylitol	0.728879	-0.268159	1.72592	0.180424
Citrulline	-0.615562	-1.3239	0.0927804	0.0961851
Creatine	0.247608	-0.0974163	0.592633	0.191049
trans_4_Hydroxy_L_proline	-0.26972	-1.0721	0.532655	0.678466
Trehalose	0.157978	-0.718001	1.03396	0.892921
X.4_GuanidinobutyricAcid	-0.412396	-0.900666	0.0758727	0.108035
Creatinine	0.0133201	-0.655939	0.682579	0.998614
alpha_N_Acetyl_L_Lysine	-0.181492	-0.909857	0.546874	0.806485
Allantoin	-0.383183	-0.961046	0.19468	0.23934
N_Acetylglucosamine	0.414608	-0.656961	1.48618	0.600094
alpha_N_Acetyl_L_Arginine	-0.705259	-1.24199	-0.168529	0.00891133
Uracil	-0.559931	-1.31562	0.195754	0.17286
O_Phosphorylethanolamine	0.0502739	-0.281617	0.382165	0.92308
Cytidine	-0.151825	-0.452901	0.149251	0.426482
Methionine	-0.316954	-1.17959	0.545685	0.630221
Hypoxanthine	0.0566193	-0.570299	0.683537	0.971875
Guanine	0.383086	-0.325792	1.09196	0.378104
Xanthine	-0.372412	-1.16472	0.419893	0.47495
Isoleucine	-0.0608004	-0.202632	0.0810311	0.53622
Uridine	-0.0681109	-0.841165	0.704943	0.973213
Tyrosine	0.0123479	-0.773563	0.798259	0.999136
Leucine	0.373038	-0.309121	1.0552	0.369817
Pyridoxal	0.628654	-0.513021	1.77033	0.364984
X.2Deoxyuridine	-0.218146	-0.707693	0.2714	0.510836
Adenine	0.0835302	-0.42336	0.59042	0.909688
Inosine	0.127739	-0.309865	0.565344	0.745312
Guanosine	0.226943	-0.132723	0.586609	0.271641
X.2_AminoadipicAcid	-0.620337	-1.03713	-0.203545	0.00322917
Phenylalanine	-0.298365	-0.672511	0.0757816	0.134444
Glutamate	0.129476	-0.0868231	0.345775	0.30714
Argininosuccinate	-0.732149	-1.27609	-0.188206	0.00741172
Thymidine	-0.0710351	-0.383993	0.241922	0.836276
UricAcid	-0.264451	-0.654098	0.125196	0.224704
N_AcetylneuraminicAcid	-0.0375136	-0.380531	0.305504	0.959058
Adenosine	0.211559	-0.0475226	0.470641	0.123152
ShikimicAcid	0.137643	-0.0858686	0.361154	0.287896
Lactate	0.0280022	-1.24209	1.29809	0.998299
N_alpha_acetyl_L_glutamine	-0.152917	-1.44738	1.14154	0.952412
N_Acetyl_L_Glycine	-0.560048	-1.18092	0.0608228	0.0819473
D_Glucose.6_phosphate	-0.926885	-2.11419	0.260421	0.145054
D_Mannose_1_phosphate	-0.72258	-1.91248	0.467323	0.297358
gamma_Glu_Cys	-0.0473854	-0.42262	0.32785	0.945825
alpha_D_Ribose_5_phosphate	0.017159	-0.646235	0.680553	0.99766
D_Sedoheptulose_7_phosphate	-0.355263	-0.99902	0.288493	0.363438
D_Fructose.6_phosphate	-0.900137	-2.14391	0.343637	0.186182
Xanthosine	-0.0874605	-0.655922	0.481001	0.920756
alpha_D_Glucose_1_phosphate	-0.706386	-1.89637	0.483597	0.312865
D_Xylulose_5_phosphate	-0.0125734	-0.313149	0.288002	0.993891
GlutathioneReduced	-0.0270314	-0.313112	0.259049	0.96926
N_Acetyl_D_glucosamine_6_phosphate	-0.0924137	-0.290273	0.105446	0.479258
Ophthalmate	-0.743584	-1.17302	-0.314148	0.000762809
Dihydrosphingosine	-0.0782419	-0.356424	0.19994	0.760942
OroticAcid	-0.636769	-1.31182	0.038283	0.0667727
N_Acetyl_alpha_D_glucosamine_1_phosphate	-0.300422	-0.790504	0.189659	0.290986
Pyruvate	-0.480898	-1.21679	0.254996	0.248705
NAD	0.144957	-0.141791	0.431704	0.424765
CMP	-0.271623	-0.794242	0.250996	0.405412
X.2_Deoxy_D_glucose_6_phosphate	-0.700865	-1.6595	0.257768	0.180374
dCMP	-0.236103	-0.57409	0.101884	0.20703
DihydroxyacetonePhosphate	-0.415917	-1.32318	0.491346	0.491879
O_Phospho_L_Serine	-0.511189	-1.6388	0.61642	0.499377
UMP	-0.361984	-0.811015	0.0870474	0.12921
IMP	0.1769	-0.571609	0.925409	0.823912
Methylthioadenosine	-0.689655	-1.33472	-0.0445894	0.0347633
PantothenicAcid	0.134554	-0.847148	1.11626	0.936525
AMP	0.0340536	-0.0776152	0.145722	0.725877
dAMP	-0.252094	-0.829856	0.325668	0.524706
MethylmalonicAcid	-0.315681	-1.2472	0.615842	0.674265
Succinate	-0.0547585	-0.246701	0.137184	0.75506
X.5_Hydroxyindoleacetate	-0.436289	-0.771549	-0.10103	0.00958119
cAMP	0.279012	-0.0558803	0.613905	0.114018
GlutathioneOxidized	0.37586	0.0755089	0.676211	0.012732
N_Carbamyl_L_glutamic.acid	0.508023	0.0215413	0.994505	0.0396653
ItaconicAcid	-0.379574	-0.633881	-0.125268	0.00314985
Malate	-0.0768889	-0.852333	0.698555	0.966208
Hydroxyglutaric.acid	-0.317893	-0.602668	-0.0331186	0.0269624
N_Carbamoyl_DL_aspartic.acid	0.64802	-0.370898	1.66694	0.266417
N_Acetyl_Aspartate	0.641299	-0.357974	1.64057	0.260474
Fumarate	0.00263227	-1.12635	1.13161	0.999981
UDP_galactose	0.0778401	-0.0493541	0.205034	0.292117
GDP_Mannose	0.16111	0.00530882	0.316911	0.041857
N_Acetylglutamate	-0.365423	-0.707799	-0.0230465	0.0351007
alpha_KetoglutaricAcid	-0.273008	-0.87963	0.333613	0.504245
UDP_glucose	0.338923	-0.248277	0.926123	0.332204
UDP_N_acetylgalactos.glucos.amine	-0.114728	-0.219504	-0.00995248	0.0302592
CDP	0.00387456	-0.281672	0.289421	0.999355
X.3_Phosphoglycerate	-0.535575	-1.62774	0.55659	0.445869
UDP	-0.362789	-1.62551	0.899932	0.752092
GDP	0.201534	-1.06185	1.46492	0.915099
D_Fructose_1_6_biphosphate	-0.738388	-1.79029	0.313513	0.204113
QuinolinicAcid	-0.0793503	-0.647429	0.488728	0.934166
Pyridoxal_5_phosphate	-0.446212	-1.29753	0.405105	0.399503
Citrate	-0.191541	-0.952712	0.56963	0.803085
ADP	0.0755462	-0.449054	0.600147	0.930188
IDP	-0.0832357	-0.400958	0.234486	0.78863
Homocitrate	-1.41934	-2.43305	-0.405625	0.0054145
MethylcitricAcid	-0.246915	-0.665616	0.171785	0.317381
X.4_PyridoxicAcid	0.46849	-0.571643	1.50862	0.503703
dTDP	0.239956	-0.886044	1.36596	0.854041
Adenylosuccinate	-0.0317841	-0.323025	0.259456	0.959226
Indoxyl_3_sulfate	-0.380857	-1.36622	0.604507	0.600715
UDP_Glucuronate	-0.335161	-1.1358	0.465477	0.551475
CTP	-0.14246	-1.10552	0.820604	0.926499
FAD	0.128987	-0.14964	0.407614	0.485276
PRPP	-0.932345	-2.13589	0.271198	0.149004
GTP	-0.00756796	-0.504683	0.489547	0.999189
UTP	-0.390661	-1.53362	0.752299	0.669789
ITP	-0.0748559	-0.688301	0.53859	0.949314
ATP	-0.015231	-0.500797	0.470335	0.99656
dTTP	-0.149607	-0.923495	0.624281	0.878073
CoA	-0.00269275	-0.21604	0.210654	0.999442
Acetyl_CoA	0.218073	-0.141373	0.57752	0.297993
L_carnitine	-0.157978	-0.469173	0.153217	0.421837
S_Adenosyl_L_Methionine	-0.44555	-1.62604	0.73494	0.61475
AnthranillicAcid	-0.37963	-0.883896	0.124636	0.164129
NicotinamideMononucleotide	0.566686	-0.809347	1.94272	0.561826
O_Acetylcarnitine	-0.261187	-0.876562	0.354188	0.542641
X.1_methylnicotinamide	0.64558	-0.569995	1.86116	0.390286
NicotinicAcid	0.277618	0.0359067	0.51933	0.0226046
Nicotinamide	0.295801	0.0303941	0.561208	0.0272242
OphthalmicAcid	-0.374132	-1.1001	0.351838	0.411326
Methylmalonate	0.3894	-0.576035	1.35483	0.574815
Nudifloramide	-0.0708285	-1.27711	1.13545	0.988004
N_methylNicotinamide	0.377931	-0.702534	1.4584	0.657479
Propionylcarnitine	-0.377206	-0.844174	0.0897613	0.128244
S_Adenosyl_L_Homocysteine	0.280487	-0.219315	0.78029	0.351728
N_Methyl_4_Pyridone_3_Carboxamide	0.17724	-0.257747	0.612228	0.568501
Glutarylcarnitine	-0.141223	-0.686279	0.403834	0.792685
Kynurenine	-0.598745	-1.40329	0.205798	0.170437
Butyrylcarnitine	-0.0892805	-0.502262	0.323701	0.850158
Isobutyrylcarnitine	-0.15966	-0.853386	0.534066	0.832122
Tryptophan	0.0746504	-0.373035	0.522336	0.907642
NN_Dimethyltryptamine	-0.00455573	-0.243908	0.234797	0.998732
X.2_Methylbutyryl.carnitine	-0.10443	-0.324365	0.115505	0.46804
Isovalerylcarnitine	-0.198246	-0.622532	0.22604	0.478998
Hexanoylcarnitine	-0.235545	-0.993815	0.522726	0.71733
Octanoylcarnitine	-0.241543	-0.743849	0.260763	0.459367
Decanoylcarnitine	-0.373407	-0.886507	0.139693	0.182996
Lauroylcarnitine	-0.502836	-1.04141	0.0357371	0.0700781
Palmitoylcarnitine	0.0456427	-0.455813	0.547099	0.97144
Oleoylcarnitine	-0.0767672	-0.411575	0.258041	0.833255

## Sheet: Fig 1BCEFG Tukeys R-H SC
	diff	lwr	upr	p adj
Arginine	-0.786436	-1.30038	-0.272495	0.00252276
Thiamine	-0.643595	-1.39968	0.112494	0.104711
myo_Inositol	-0.806309	-1.51735	-0.0952683	0.0244839
Histidine	0.28039	-0.0509972	0.611777	0.107272
Asparagine	-0.73529	-1.00209	-0.468487	2.12901e-06
Glutamine	-0.0343162	-1.1167	1.04807	0.996486
Serine	0.858679	-0.183652	1.90101	0.119091
Cystathionine	0.433877	0.0631185	0.804635	0.0200561
N_Acetyl_D_galactosamine	1.63549	1.23445	2.03653	3.50805e-09
D_Mannose	-0.916515	-1.62526	-0.207767	0.0100413
Taurine	1.57705	1.0676	2.0865	3.57898e-07
Sorbose	-0.449044	-1.08388	0.185796	0.199562
Threonine	1.19598	0.480861	1.91109	0.00108466
D_Maltose	-0.696015	-1.61575	0.22372	0.161326
L_Arabitol_Xylitol	-0.792109	-1.73541	0.151189	0.11055
Citrulline	1.17051	0.500351	1.84068	0.000697295
Creatine	-0.383267	-0.709694	-0.056839	0.0196295
trans_4_Hydroxy_L_proline	1.41982	0.660697	2.17895	0.000333924
Trehalose	-0.00832105	-0.837084	0.820442	0.999647
X.4_GuanidinobutyricAcid	1.23049	0.768541	1.69244	3.51295e-06
Creatinine	-0.740025	-1.37321	-0.106839	0.0202242
alpha_N_Acetyl_L_Lysine	0.999419	0.310312	1.68853	0.00403828
Allantoin	1.04423	0.497514	1.59095	0.000263868
N_Acetylglucosamine	0.235953	-0.777859	1.24976	0.828702
alpha_N_Acetyl_L_Arginine	0.505581	-0.0022185	1.01338	0.0511421
Uracil	0.582931	-0.132023	1.29788	0.123855
O_Phosphorylethanolamine	1.37628	1.06228	1.69028	9.68958e-10
Cytidine	0.105974	-0.178874	0.390822	0.623086
Methionine	0.23289	-0.583253	1.04903	0.754959
Hypoxanthine	0.00707198	-0.586055	0.600199	0.999502
Guanine	-0.0709168	-0.741586	0.599753	0.961669
Xanthine	0.60982	-0.139779	1.35942	0.124896
Isoleucine	0.12589	-0.00829715	0.260076	0.0685105
Uridine	-0.386849	-1.11824	0.344537	0.393145
Tyrosine	0.357353	-0.386197	1.1009	0.459743
Leucine	-0.120657	-0.766047	0.524734	0.885454
Pyridoxal	0.516106	-0.564032	1.59624	0.463737
X.2Deoxyuridine	0.941654	0.478494	1.40481	0.000127466
Adenine	-0.380686	-0.860255	0.0988822	0.136691
Inosine	-0.0772818	-0.491299	0.336736	0.885784
Guanosine	-0.211565	-0.551845	0.128715	0.281475
X.2_AminoadipicAcid	0.624542	0.230215	1.01887	0.00183656
Phenylalanine	0.408975	0.0549952	0.762954	0.0217732
Glutamate	-0.0691629	-0.273803	0.135477	0.675669
Argininosuccinate	-0.0353428	-0.549968	0.479282	0.983629
Thymidine	0.79212	0.496031	1.08821	3.29744e-06
UricAcid	1.60015	1.2315	1.96879	1.15446e-09
N_AcetylneuraminicAcid	-1.13097	-1.4555	-0.806439	5.2187e-08
Adenosine	-0.604613	-0.84973	-0.359496	1.04745e-05
ShikimicAcid	0.100673	-0.110791	0.312138	0.466231
Lactate	-0.174948	-1.37658	1.02668	0.928705
N_alpha_acetyl_L_glutamine	0.864915	-0.359772	2.0896	0.200488
N_Acetyl_L_Glycine	0.598075	0.0106687	1.18548	0.0454959
D_Glucose.6_phosphate	0.324025	-0.799286	1.44734	0.750403
D_Mannose_1_phosphate	0.43271	-0.693057	1.55848	0.604027
gamma_Glu_Cys	-0.146365	-0.501375	0.208644	0.561124
alpha_D_Ribose_5_phosphate	-0.503148	-1.13079	0.124489	0.131893
D_Sedoheptulose_7_phosphate	0.472462	-0.136596	1.08152	0.1483
D_Fructose.6_phosphate	0.23039	-0.946344	1.40712	0.875163
Xanthosine	0.832714	0.294892	1.37054	0.00226663
alpha_D_Glucose_1_phosphate	0.514451	-0.611392	1.64029	0.494058
D_Xylulose_5_phosphate	-0.0638131	-0.348188	0.220562	0.839635
GlutathioneReduced	-0.464958	-0.735619	-0.194297	0.000827534
N_Acetyl_D_glucosamine_6_phosphate	0.198662	0.0114678	0.385857	0.0362507
Ophthalmate	0.616119	0.20983	1.02241	0.00273628
Dihydrosphingosine	0.332872	0.0696837	0.596059	0.011803
OroticAcid	1.20628	0.567614	1.84495	0.000299337
N_Acetyl_alpha_D_glucosamine_1_phosphate	0.0437897	-0.419876	0.507456	0.96929
Pyruvate	0.538189	-0.15804	1.23442	0.150114
NAD	-0.0304074	-0.301699	0.240884	0.957046
CMP	0.410625	-0.0838245	0.905075	0.115451
X.2_Deoxy_D_glucose_6_phosphate	-0.615463	-1.52243	0.291499	0.22479
dCMP	0.22532	-0.0944495	0.54509	0.201838
DihydroxyacetonePhosphate	-0.209935	-1.0683	0.648427	0.812787
O_Phospho_L_Serine	0.920694	-0.146136	1.98752	0.0989893
UMP	0.419093	-0.00573568	0.843921	0.0536059
IMP	0.762495	0.0543309	1.47066	0.0333798
Methylthioadenosine	0.579134	-0.0311626	1.18943	0.0649012
PantothenicAcid	0.837998	-0.0907905	1.76679	0.0818621
AMP	-0.115612	-0.221262	-0.00996194	0.030373
dAMP	0.324279	-0.222342	0.870899	0.313289
MethylmalonicAcid	0.0821733	-0.79914	0.963487	0.970054
Succinate	0.0037263	-0.177871	0.185323	0.998526
X.5_Hydroxyindoleacetate	-0.0735624	-0.390752	0.243627	0.829786
cAMP	0.307706	-0.00913633	0.624547	0.0579847
GlutathioneOxidized	0.408986	0.124824	0.693148	0.00430818
N_Carbamyl_L_glutamic.acid	-0.119357	-0.579618	0.340903	0.792364
ItaconicAcid	1.68001	1.43941	1.92061	1.83742e-13
Malate	0.334527	-0.39912	1.06817	0.495485
Hydroxyglutaric.acid	0.121207	-0.148218	0.390633	0.504504
N_Carbamoyl_DL_aspartic.acid	-0.937735	-1.90173	0.026263	0.0575157
N_Acetyl_Aspartate	-0.973422	-1.91883	-0.0280104	0.0428461
Fumarate	0.227048	-0.841077	1.29517	0.854714
UDP_galactose	0.158224	0.0378854	0.278562	0.00886894
GDP_Mannose	-0.0228163	-0.17022	0.124587	0.919835
N_Acetylglutamate	0.186336	-0.137586	0.510259	0.33453
alpha_KetoglutaricAcid	0.929134	0.355209	1.50306	0.00149112
UDP_glucose	0.695156	0.139606	1.25071	0.0127398
UDP_N_acetylgalactos.glucos.amine	0.371405	0.272276	0.470533	1.5332e-08
CDP	0.264997	-0.00515805	0.535152	0.0551669
X.3_Phosphoglycerate	0.944806	-0.0884906	1.9781	0.0771244
UDP	0.810822	-0.383838	2.00548	0.224693
GDP	-0.746818	-1.94211	0.448474	0.278192
D_Fructose_1_6_biphosphate	0.52282	-0.472383	1.51802	0.397907
QuinolinicAcid	1.62867	1.09121	2.16613	5.00406e-07
Pyridoxal_5_phosphate	0.699729	-0.105702	1.50516	0.0963026
Citrate	1.5099	0.789753	2.23004	8.77659e-05
ADP	-0.150132	-0.646456	0.346193	0.729571
IDP	-0.143997	-0.444593	0.1566	0.461987
Homocitrate	-0.237568	-1.19664	0.721508	0.808508
MethylcitricAcid	0.236607	-0.159526	0.632739	0.308632
X.4_PyridoxicAcid	0.5687	-0.415369	1.55277	0.331339
dTDP	-0.468809	-1.53412	0.5965	0.519102
Adenylosuccinate	-0.0659792	-0.341522	0.209563	0.819731
Indoxyl_3_sulfate	0.768998	-0.163255	1.70125	0.118497
UDP_Glucuronate	1.43754	0.680059	2.19503	0.000283703
CTP	0.924758	0.0136026	1.83591	0.0462697
FAD	0.120423	-0.143186	0.384032	0.49424
PRPP	0.363453	-0.775219	1.50213	0.704377
GTP	0.176946	-0.293374	0.647267	0.61661
UTP	1.00517	-0.0761809	2.08653	0.0715247
ITP	0.214899	-0.365481	0.79528	0.625814
ATP	0.187134	-0.27226	0.646528	0.568672
dTTP	0.0736294	-0.658546	0.805805	0.96526
CoA	0.067612	-0.134236	0.26946	0.680286
Acetyl_CoA	0.254234	-0.085838	0.594307	0.167942
L_carnitine	1.77023	1.47581	2.06465	2.69973e-12
S_Adenosyl_L_Methionine	0.401043	-0.715818	1.51791	0.643124
AnthranillicAcid	1.59713	1.12005	2.07422	1.01424e-07
NicotinamideMononucleotide	0.622494	-0.679372	1.92436	0.463249
O_Acetylcarnitine	1.51475	0.932539	2.09695	4.93641e-06
X.1_methylnicotinamide	1.40365	0.253593	2.5537	0.0151546
NicotinicAcid	-0.0856688	-0.314352	0.143015	0.619096
Nicotinamide	-0.0929884	-0.34409	0.158113	0.625739
OphthalmicAcid	0.736889	0.0500492	1.42373	0.0340748
Methylmalonate	0.0256218	-0.887776	0.93902	0.997248
Nudifloramide	0.649209	-0.492054	1.79047	0.342295
N_methylNicotinamide	0.25513	-0.767098	1.27736	0.805926
Propionylcarnitine	1.3722	0.930402	1.814	3.39482e-07
S_Adenosyl_L_Homocysteine	-0.338768	-0.811631	0.134095	0.192053
N_Methyl_4_Pyridone_3_Carboxamide	0.296645	-0.114897	0.708186	0.188499
Glutarylcarnitine	0.658261	0.142584	1.17394	0.0110415
Kynurenine	1.03824	0.27706	1.79942	0.00667954
Butyrylcarnitine	0.825458	0.434736	1.21618	7.9925e-05
Isobutyrylcarnitine	1.34571	0.689376	2.00204	0.000115176
Tryptophan	0.430313	0.00675767	0.853868	0.046023
NN_Dimethyltryptamine	0.229407	0.00295567	0.455858	0.0467244
X.2_Methylbutyryl.carnitine	0.83097	0.62289	1.03905	5.07245e-09
Isovalerylcarnitine	1.61056	1.20914	2.01198	4.67364e-09
Hexanoylcarnitine	1.4932	0.775798	2.2106	9.59746e-05
Octanoylcarnitine	1.43253	0.957298	1.90776	5.43369e-07
Decanoylcarnitine	1.4106	0.925153	1.89604	9.57928e-07
Lauroylcarnitine	1.29816	0.788615	1.8077	6.65849e-06
Palmitoylcarnitine	0.988265	0.513837	1.46269	9.50424e-05
Oleoylcarnitine	0.488061	0.171299	0.804823	0.00236984

[truncated: 3 more sheets: Fig 1C, Fig 1D, Fig 1G]
