# Supplementary material for: Monocyte infiltration induces CNS arginine catabolism to fuel neuroinflammation
Source: Nat Immunol. 2026 May 18;27(7):1418–32. doi: 10.1038/s41590-026-02516-4 (PMC13310764; doi:10.1038/s41590-026-02516-4)
Supplement: Supplementary file 6 — Statistical source data. [file 41590_2026_2516_MOESM6_ESM.xlsx]

## Sheet: Fig 2A
CSF										SPINAL CORD
	Total	Expected	Hits	Raw p	#NAME?	Holm adjust	FDR	Impact			Total	Expected	Hits	Raw p	#NAME?	Holm adjust	FDR	Impact
Aminoacyl-tRNA biosynthesis	48	0.86056	7	1.1706e-05	4.9316	0.00098331	0.00098331	0		Pyrimidine metabolism	39	1.994	15	1.0249e-10	9.9893	8.6089e-09	8.6089e-09	0.49482
Valine, leucine and isoleucine biosynthesis	8	0.14343	3	0.00027146	3.5663	0.022531	0.011401	0		Arginine biosynthesis	14	0.7158	6	3.1875e-05	4.4965	0.0026457	0.0012317	0.53807
Arginine biosynthesis	14	0.251	3	0.0016417	2.7847	0.13462	0.045968	0.30457		Alanine, aspartate and glutamate metabolism	28	1.4316	8	4.399e-05	4.3566	0.0036072	0.0012317	0.35337
Alanine, aspartate and glutamate metabolism	28	0.50199	3	0.012493	1.9033	1	0.26236	0.04808		Purine metabolism	66	3.3745	12	7.1254e-05	4.1472	0.0057716	0.0014963	0.30002
Glycine, serine and threonine metabolism	34	0.60956	3	0.021243	1.6728	1	0.32496	0.04655		Amino sugar and nucleotide sugar metabolism	37	1.8918	8	0.00037507	3.4259	0.030006	0.0063012	0.35099
Nicotinate and nicotinamide metabolism	15	0.26892	2	0.028158	1.5504	1	0.32496	0.13816		Aminoacyl-tRNA biosynthesis	48	2.4542	9	0.00049348	3.3067	0.038985	0.0069087	0
Arginine and proline metabolism	38	0.68127	3	0.028554	1.5443	1	0.32496	0.05786		Cysteine and methionine metabolism	33	1.6873	7	0.0010121	2.9948	0.078942	0.012145	0.27873
Valine, leucine and isoleucine degradation	40	0.71713	3	0.032655	1.486	1	0.32496	0.02264		Arginine and proline metabolism	38	1.9429	7	0.0024295	2.6145	0.18707	0.02551	0.21697
Tryptophan metabolism	41	0.73506	3	0.034817	1.4582	1	0.32496	0.25112		Nicotinate and nicotinamide metabolism	15	0.76693	4	0.0056087	2.2511	0.42626	0.050219	0.33246
Citrate cycle (TCA cycle)	20	0.35857	2	0.04823	1.3167	1	0.40513	0.1049		Valine, leucine and isoleucine biosynthesis	8	0.40903	3	0.0059784	2.2234	0.44838	0.050219	0
Phenylalanine, tyrosine and tryptophan biosynthesis	4	0.071713	1	0.069875	1.1557	1	0.53359	0.5		Ascorbate and aldarate metabolism	10	0.51129	3	0.011893	1.9247	0.88006	0.090817	0.25
D-Glutamine and D-glutamate metabolism	6	0.10757	1	0.10303	0.98705	1	0.69809	0		Citrate cycle (TCA cycle)	20	1.0226	4	0.016381	1.7857	1	0.11467	0.2394
Glyoxylate and dicarboxylate metabolism	32	0.57371	2	0.11049	0.9567	1	0.69809	0.07937		Pentose phosphate pathway	22	1.1248	4	0.022885	1.6404	1	0.14787	0.14206
Cysteine and methionine metabolism	33	0.59163	2	0.11635	0.93424	1	0.69809	0.05271		Glycine, serine and threonine metabolism	34	1.7384	5	0.026596	1.5752	1	0.15958	0.06662
Vitamin B6 metabolism	9	0.16135	1	0.15063	0.8221	1	0.80361	0.4902		D-Glutamine and D-glutamate metabolism	6	0.30677	2	0.033857	1.4704	1	0.1896	0.5
Pyrimidine metabolism	39	0.6992	2	0.15307	0.81511	1	0.80361	0.07379		Starch and sucrose metabolism	15	0.76693	3	0.037499	1.426	1	0.19687	0.20334
Ascorbate and aldarate metabolism	10	0.17928	1	0.16595	0.78003	1	0.81997	0		Galactose metabolism	27	1.3805	4	0.045272	1.3442	1	0.2237	0.04458
Phenylalanine metabolism	12	0.21514	1	0.19579	0.70821	1	0.91369	0.35714		Pentose and glucuronate interconversions	18	0.92032	3	0.06027	1.2199	1	0.28126	0.20312
Butanoate metabolism	15	0.26892	1	0.23864	0.62226	1	0.96522	0		Glyoxylate and dicarboxylate metabolism	32	1.6361	4	0.076607	1.1157	1	0.33869	0.03175
Glycerolipid metabolism	16	0.28685	1	0.25242	0.59787	1	0.96522	0.09346		Glycolysis / Gluconeogenesis	26	1.3293	3	0.14397	0.84173	1	0.60468	0.11413
Histidine metabolism	16	0.28685	1	0.25242	0.59787	1	0.96522	0.22131		Butanoate metabolism	15	0.76693	2	0.17654	0.75316	1	0.70616	0
Pentose and glucuronate interconversions	18	0.32271	1	0.27928	0.55396	1	0.96522	0.07812		Phenylalanine, tyrosine and tryptophan biosynthesis	4	0.20452	1	0.18953	0.72232	1	0.71364	0.5
Fructose and mannose metabolism	18	0.32271	1	0.27928	0.55396	1	0.96522	0.12422		Histidine metabolism	16	0.81806	2	0.1954	0.70907	1	0.71364	0.22131
Pantothenate and CoA biosynthesis	19	0.34064	1	0.29236	0.53408	1	0.96522	0.00714		Fructose and mannose metabolism	18	0.92032	2	0.23379	0.63117	1	0.81827	0.23188
beta-Alanine metabolism	21	0.37649	1	0.31783	0.4978	1	0.96522	0		Pantothenate and CoA biosynthesis	19	0.97145	2	0.25318	0.59658	1	0.85067	0.00714
Sphingolipid metabolism	21	0.37649	1	0.31783	0.4978	1	0.96522	0.0142		Nitrogen metabolism	6	0.30677	1	0.27053	0.56779	1	0.87401	0
Pentose phosphate pathway	22	0.39442	1	0.33023	0.48118	1	0.96522	0		beta-Alanine metabolism	21	1.0737	2	0.29203	0.53458	1	0.87608	0
Pyruvate metabolism	22	0.39442	1	0.33023	0.48118	1	0.96522	0.20684		Sphingolipid metabolism	21	1.0737	2	0.29203	0.53458	1	0.87608	0.16836
Purine metabolism	66	1.1833	2	0.33323	0.47725	1	0.96522	0.01945		Pyruvate metabolism	22	1.1248	2	0.31139	0.5067	1	0.90195	0.23794
Glycolysis / Gluconeogenesis	26	0.46614	1	0.37771	0.42284	1	1	0.10044		Taurine and hypotaurine metabolism	8	0.40903	1	0.34352	0.46405	1	0.94881	0.42857
Galactose metabolism	27	0.48406	1	0.38906	0.40998	1	1	0		Tryptophan metabolism	41	2.0963	3	0.35016	0.45574	1	0.94881	0.25112
Phosphatidylinositol signaling system	28	0.50199	1	0.40022	0.39771	1	1	0.03736		Vitamin B6 metabolism	9	0.46016	1	0.37726	0.42335	1	0.99032	0.2549
Inositol phosphate metabolism	30	0.53785	1	0.42194	0.37475	1	1	0.12939		Phenylalanine metabolism	12	0.61355	1	0.46856	0.32924	1	1	0.35714
Glycerophospholipid metabolism	36	0.64542	1	0.48265	0.31637	1	1	0.02423		Mannose type O-glycan biosynthesis	17	0.86919	1	0.59225	0.2275	1	1	0
Amino sugar and nucleotide sugar metabolism	37	0.66335	1	0.49215	0.3079	1	1	0.06373		Valine, leucine and isoleucine degradation	40	2.0452	2	0.61696	0.20974	1	1	0
Tyrosine metabolism	42	0.75299	1	0.5372	0.26987	1	1	0		Lysine degradation	25	1.2782	1	0.73364	0.13452	1	1	0.14085
										Glutathione metabolism	28	1.4316	1	0.77309	0.11177	1	1	0.01966
										Phosphatidylinositol signaling system	28	1.4316	1	0.77309	0.11177	1	1	0.03736
										Porphyrin and chlorophyll metabolism	30	1.5339	1	0.79612	0.099019	1	1	0
										Inositol phosphate metabolism	30	1.5339	1	0.79612	0.099019	1	1	0.12939
For raw data - see Fig 1										Glycerophospholipid metabolism	36	1.8406	1	0.85226	0.06943	1	1	0.02423
										Fatty acid degradation	39	1.994	1	0.87429	0.058344	1	1	0
										N-Glycan biosynthesis	41	2.0963	1	0.88715	0.052005	1	1	0
										Tyrosine metabolism	42	2.1474	1	0.89308	0.049111	1	1	0
										Primary bile acid biosynthesis	46	2.3519	1	0.91388	0.039111	1	1	0.02239

## Sheet: Fig 2B
	For raw data - see Fig 1

## Sheet: Fig 2C
		healthy	peak
		29.455	24.18
		27.379	20.606
		33.457	20.792
	Unpaired t test
	P value	0.018
	P value summary	*
	Significantly different (P < 0.05)?	Yes
	One- or two-tailed P value?	Two-tailed
	t, df	t=3.870, df=4

## Sheet: Fig 2D
		healthy	peak	recovery
		1.31	21.44	4.49
		0.91	16.1	4.38
		0.64	21.68	10.62
		1.39	16.01	17.08
		0.94	13.63	2.8
			14.04	5.37
	Tukey's multiple comparisons test	Mean diff.	95.00% CI of diff.	Below threshold?	Summary	Adjusted P Value
	healthy vs. peak	-16.11	-22.26 to -9.964	Yes	****	<0.0001
	healthy vs. recovery	-6.419	-12.57 to -0.2705	Yes	*	0.0403
	peak vs. recovery	9.693	3.831 to 15.56	Yes	**	0.0019
	ANOVA summary
	F	24.25
	P value	<0.0001
	P value summary	****
	Significant diff. among means (P < 0.05)?	Yes
	R squared	0.776

## Sheet: Fig 2F
experiment	well	sample	dilution	replicate	sample_type	IL-23 (A4)	IL-1α (A5)	IFN-γ (A6)	TNF-α (A7)	MCP-1 (A8)	IL-12p70 (A10)	IL-1β (B2)	IL-10 (B3)	IL-6 (B4)	IL-27 (B5)	IL-17A (B6)	IFN-β (B7)	GM-CSF (B9)
AVMKe08g	01-Well-E1,fcs	H1425	1	1	Sample	0.01548	0.00134	0.00156	0.0012	0.01576	0.00773	0.00226	0.03385	0.00347	0.01287	0.0015	0.0096	0.00792
AVMKe08g	01-Well-E2,fcs	H11	1	1	Sample	0.01548	0.00076	0.00156	0.0012	0.01576	0.00773	0.00349	0.03385	0.00347	0.01537	0.0015	0.0158	0.00792
AVMKe08g	01-Well-E3,fcs	H02	1	1	Sample	0.01548	0.00132	0.00156	0.0012	0.01576	0.00773	0.00226	0.03385	0.00347	0.14524	0.0015	0.0096	0.00792
AVMKe08g	01-Well-E4,fcs	H03	1	1	Sample	0.07565	0.00124	0.00156	0.0012	0.01576	0.00773	0.00226	0.03385	0.00347	0.01287	0.0015	0.0096	0.00792
AVMKe08g	01-Well-E5,fcs	11	1	1	Sample	0.01548	0.00157	0.00156	0.0012	0.01576	0.00773	0.00341	0.03385	0.00347	0.01825	0.0015	0.0096	0.00792
AVMKe08g	01-Well-F1,fcs	m15	1	1	Sample	0.09477	0.00148	0.4047	0.07661	0.11652	0.00773	0.00241	0.03385	0.1855	0.01287	0.00676	0.0096	0.00792
AVMKe08g	01-Well-F2,fcs	m4+m10	1	1	Sample	0.01822	0.00379	2.61527	0.09017	0.12375	0.00773	0.02192	0.03385	2.9789	0.05865	0.04217	0.0339	0.02087
AVMKe08g	01-Well-F3,fcs	m7	1	1	Sample	0.04272	0.00477	2.46684	0.114	0.21338	0.00994	0.02679	0.05014	4.55668	0.08229	0.2611	0.0533	0.0349
AVMKe08g	01-Well-F4,fcs	m14	1	1	Sample	0.01548	0.00087	0.16938	0.06446	0.21668	0.00773	0.00226	0.03385	0.49746	0.01348	0.02315	0.0096	0.00792
AVMKe08g	01-Well-F5,fcs	m17	1	1	Sample	0.04817	0.00111	0.55247	0.04704	0.11439	0.00773	0.00987	0.03385	1.4124	0.03203	0.0708	0.0108	0.01592
AVMKe08g	01-Well-G1,fcs	m1432	1	1	Sample	0.08639	0.00137	0.13381	0.03659	0.03694	0.00773	0.00226	0.03385	0.07608	0.01287	0.00297	0.0096	0.00792
AVMKe08g	01-Well-G2,fcs	m1434	1	1	Sample	0.12079	0.00216	0.02036	0.01466	0.02136	0.00773	0.00226	0.03385	0.0633	0.01287	0.00162	0.0096	0.00792
AVMKe08g	01-Well-G3,fcs	m1410	1	1	Sample	0.05123	0.00084	0.00866	0.03536	0.04639	0.00773	0.00336	0.03385	0.17908	0.02035	0.01457	0.0096	0.00792
AVMKe08g	01-Well-G4,fcs	m1409	1	1	Sample	0.01548	0.00052	0.00156	0.00178	0.01576	0.00773	0.00226	0.03385	0.00347	0.03746	0.0015	0.0096	0.00792
AVMKe08g	01-Well-G5,fcs	m1436	1	1	Sample	0.01548	0.00115	0.00156	0.00465	0.01935	0.00773	0.00226	0.03385	0.00347	0.25382	0.0015	0.0096	0.00792
			log2 transformation		sample	IL-23 (A4)	IL-1α (A5)	IFN-γ (A6)	TNF-α (A7)	MCP-1 (A8)	IL-12p70 (A10)	IL-1β (B2)	IL-10 (B3)	IL-6 (B4)	IL-27 (B5)	IL-17A (B6)	IFN-β (B7)	GM-CSF (B9)
					H1425	-6.01345	-9.54355	-9.32424	-9.70275	-5.98759	-7.01532	-8.78946	-4.8847	-8.17085	-6.27984	-9.38082	-6.70275	-6.98028
					H11	-6.01345	-10.3617	-9.32424	-9.70275	-5.98759	-7.01532	-8.16256	-4.8847	-8.17085	-6.02374	-9.38082	-5.98393	-6.98028
					H02	-6.01345	-9.56525	-9.32424	-9.70275	-5.98759	-7.01532	-8.78946	-4.8847	-8.17085	-2.78349	-9.38082	-6.70275	-6.98028
					H03	-3.72452	-9.65544	-9.32424	-9.70275	-5.98759	-7.01532	-8.78946	-4.8847	-8.17085	-6.27984	-9.38082	-6.70275	-6.98028
					11	-6.01345	-9.31502	-9.32424	-9.70275	-5.98759	-7.01532	-8.19601	-4.8847	-8.17085	-5.77596	-9.38082	-6.70275	-6.98028
					m15	-3.39943	-9.40019	-1.30508	-3.70632	-3.10135	-7.01532	-8.69675	-4.8847	-2.43051	-6.27984	-7.20876	-6.70275	-6.98028
					m4+m10	-5.77833	-8.04359	1.38696	-3.47121	-3.0145	-7.01532	-5.51161	-4.8847	1.57478	-4.09173	-4.56764	-4.88257	-5.58243
					m7	-4.54894	-7.7118	1.30266	-3.13289	-2.2285	-6.65254	-5.22216	-4.31789	2.18798	-3.60314	-1.93733	-4.22972	-4.84063
					m14	-6.01345	-10.1667	-2.56166	-3.95545	-2.20636	-7.01532	-8.78946	-4.8847	-1.00735	-6.21304	-5.43284	-6.70275	-6.98028
					m17	-4.37572	-9.81522	-0.856032	-4.40997	-3.12797	-7.01532	-6.66273	-4.8847	0.498149	-4.96443	-3.82011	-6.53282	-5.97302
					m1432	-3.53299	-9.51161	-2.90174	-4.77241	-4.75867	-7.01532	-8.78946	-4.8847	-3.71634	-6.27984	-8.39532	-6.70275	-6.98028
					m1434	-3.04943	-8.85475	-5.61812	-6.09197	-5.54894	-7.01532	-8.78946	-4.8847	-3.98165	-6.27984	-9.26979	-6.70275	-6.98028
					m1410	-4.28687	-10.2173	-6.85142	-4.82174	-4.43004	-7.01532	-8.21732	-4.8847	-2.48132	-5.61883	-6.10086	-6.70275	-6.98028
					m1409	-6.01345	-10.9092	-9.32424	-9.13391	-5.98759	-7.01532	-8.78946	-4.8847	-8.17085	-4.73851	-9.38082	-6.70275	-6.98028
					m1436	-6.01345	-9.76415	-9.32424	-7.74855	-5.69152	-7.01532	-8.78946	-4.8847	-8.17085	-1.97812	-9.38082	-6.70275	-6.98028
			Mean			-6.01345
			SD			0.915574
			normalized values		sample	IL-23 (A4)	IL-1α (A5)	IFN-γ (A6)	TNF-α (A7)	MCP-1 (A8)	IL-12p70 (A10)	IL-1β (B2)	IL-10 (B3)	IL-6 (B4)	IL-27 (B5)	IL-17A (B6)	IFN-β (B7)	GM-CSF (B9)
					H1425	0	-3.85562	-3.61608	-4.02949	0.0282468	-1.09425	-3.03199	1.23283	-2.35633	-0.290958	-3.67788	-0.75286	-1.05599
					H11	0	-4.74922	-3.61608	-4.02949	0.0282468	-1.09425	-2.34728	1.23283	-2.35633	-0.011237	-3.67788	0.0322411	-1.05599
					H02	0	-3.87931	-3.61608	-4.02949	0.0282468	-1.09425	-3.03199	1.23283	-2.35633	3.5278	-3.67788	-0.75286	-1.05599
					H03	2.5	-3.97783	-3.61608	-4.02949	0.0282468	-1.09425	-3.03199	1.23283	-2.35633	-0.290958	-3.67788	-0.75286	-1.05599
					11	0	-3.60601	-3.61608	-4.02949	0.0282468	-1.09425	-2.38382	1.23283	-2.35633	0.25939	-3.67788	-0.75286	-1.05599
					m15	2.85507	-3.69903	5.14254	2.51987	3.18063	-1.09425	-2.93073	1.23283	3.91333	-0.290958	-1.30553	-0.75286	-1.05599
					m4+m10	0.256798	-2.21734	8.08281	2.77667	3.27549	-1.09425	0.548118	1.23283	8.28795	2.09893	1.57913	1.23516	0.47077
					m7	1.59955	-1.85495	7.99074	3.14618	4.13396	-0.698019	0.864255	1.85191	8.9577	2.63257	4.45199	1.94821	1.28097
					m14	0	-4.53622	3.77008	2.24777	4.15814	-1.09425	-3.03199	1.23283	5.46772	-0.217989	0.634145	-0.75286	-1.05599
					m17	1.78875	-4.15234	5.63299	1.75134	3.15156	-1.09425	-0.709155	1.23283	7.11204	1.14575	2.39559	-0.567266	0.0441634
					m1432	2.70918	-3.82073	3.39864	1.35548	1.37048	-1.09425	-3.03199	1.23283	2.50893	-0.290958	-2.60151	-0.75286	-1.05599
					m1434	3.23734	-3.1033	0.431786	-0.0857608	0.507339	-1.09425	-3.03199	1.23283	2.21915	-0.290958	-3.55661	-0.75286	-1.05599
					m1410	1.88579	-4.59152	-0.915236	1.3016	1.72942	-1.09425	-2.40709	1.23283	3.85783	0.431012	-0.0954643	-0.75286	-1.05599
					m1409	0	-5.34719	-3.61608	-3.4082	0.0282468	-1.09425	-3.03199	1.23283	-2.35633	1.39251	-3.67788	-0.75286	-1.05599
					m1436	0	-4.09656	-3.61608	-1.8951	0.351613	-1.09425	-3.03199	1.23283	-2.35633	4.40743	-3.67788	-0.75286	-1.05599
					sample	IL-23 (A4)	IL-1α (A5)	IFN-γ (A6)	TNF-α (A7)	MCP-1 (A8)	IL-12p70 (A10)	IL-1β (B2)	IL-10 (B3)	IL-6 (B4)	IL-27 (B5)	IL-17A (B6)	IFN-β (B7)	GM-CSF (B9)
				MEAN	healthy	0.5	-4.0136	-3.61608	-4.02949	0.0282468	-1.09425	-2.76541	1.23283	-2.35633	0.638808	-3.67788	-0.59584	-1.05599
					peak	1.07101	-3.98228	-1.86436	-2.71962	0.658723	-1.09425	-2.74516	1.23283	-1.1024	0.638808	-3.20341	-0.59584	-1.05599
					remission	1.12237	-3.4759	0.475423	-1.35839	1.30817	-1.09425	-2.16608	1.23283	1.02646	1.06084	-2.15201	-0.355256	-0.750635
					sample	IL-23 (A4)	IL-1α (A5)	IFN-γ (A6)	TNF-α (A7)	MCP-1 (A8)	IL-12p70 (A10)	IL-1β (B2)	IL-10 (B3)	IL-6 (B4)	IL-27 (B5)	IL-17A (B6)	IFN-β (B7)	GM-CSF (B9)
					healthy	1	1	1	1	1	1	1	1	1	1	1	1	1
					peak	2.14203	0.992197	0.515574	0.674929	23.3202	1	0.992677	1	0.467846	1	0.870994	1	1
					remission	2.24475	0.866032	-0.131475	0.337112	46.3121	1	0.783276	1	-0.435615	1.66066	0.585122	0.596228	0.710838
				log2 transformed, then z-scores calculated (-mean and divided by SD of all groups)
				group	sample	IL-23 (A4)	IL-1α (A5)	IFN-γ (A6)	TNF-α (A7)	MCP-1 (A8)	IL-12p70 (A10)	IL-1β (B2)	IL-10 (B3)	IL-6 (B4)	IL-27 (B5)	IL-17A (B6)	IFN-β (B7)	GM-CSF (B9)
				healthy	H1425	-0.208689	-3.34199	-3.14733	-3.4833	-0.185734	-1.09794	-2.67266	0.793185	-2.12359	-0.445139	-3.19755	-0.820508	-1.06685
					H11	-0.208689	-4.06819	-3.14733	-3.4833	-0.185734	-1.09794	-2.11623	0.793185	-2.12359	-0.217821	-3.19755	-0.182488	-1.06685
					H02	-0.208689	-3.36125	-3.14733	-3.4833	-0.185734	-1.09794	-2.67266	0.793185	-2.12359	2.65821	-3.19755	-0.820508	-1.06685
					H03	1.82296	-3.44131	-3.14733	-3.4833	-0.185734	-1.09794	-2.67266	0.793185	-2.12359	-0.445139	-3.19755	-0.820508	-1.06685
					11	-0.208689	-3.13915	-3.14733	-3.4833	-0.185734	-1.09794	-2.14592	0.793185	-2.12359	0.00210671	-3.19755	-0.820508	-1.06685
				peak	m15	2.11151	-3.21474	3.97045	1.83911	2.37608	-1.09794	-2.59038	0.793185	2.97151	-0.445139	-1.26964	-0.820508	-1.06685
					m4+m10	0	-2.01063	6.35988	2.04779	2.45317	-1.09794	0.236744	0.793185	6.52659	1.49703	1.07461	0.795075	0.173887
					m7	1.0912	-1.71613	6.28506	2.34808	3.15081	-0.775941	0.493656	1.29628	7.07087	1.93069	3.40926	1.37454	0.832302
					m14	-0.208689	-3.89509	2.8551	1.61798	3.17047	-1.09794	-2.67266	0.793185	4.23471	-0.38584	0.306655	-0.820508	-1.06685
					m17	1.24495	-3.58313	4.36901	1.21456	2.35245	-1.09794	-0.784991	0.793185	5.57098	0.722415	1.73811	-0.669684	-0.172799
				recovery	m1432	1.99296	-3.31364	2.55325	0.892856	0.905047	-1.09794	-2.67266	0.793185	1.83022	-0.445139	-2.32283	-0.820508	-1.06685
					m1434	2.42217	-2.73062	0.142206	-0.278384	0.203604	-1.09794	-2.67266	0.793185	1.59473	-0.445139	-3.099	-0.820508	-1.06685
					m1410	1.32382	-3.94003	-0.952465	0.84907	1.19674	-1.09794	-2.16484	0.793185	2.92641	0.141577	-0.286269	-0.820508	-1.06685
					m1409	-0.208689	-4.55414	-3.14733	-2.97839	-0.185734	-1.09794	-2.67266	0.793185	-2.12359	0.922947	-3.19755	-0.820508	-1.06685
					m1436	-0.208689	-3.53779	-3.14733	-1.74876	0.0770527	-1.09794	-2.67266	0.793185	-2.12359	3.37305	-3.19755	-0.820508	-1.06685

## Sheet: Fig 2G
	Healthy	Peak	Recovery
	0	20.87	0
	0	34.9	0
	0	0	0
	0	15.92	0
	0	0	0
	Dunnett's multiple comparisons test	Mean diff.	95.00% CI of diff.	Below threshold?	Summary	Adjusted P Value	B-?
	Peak vs. Healthy	14.34	0.7911 to 27.88	Yes	*	0.0384	A
	Peak vs. Recovery	14.34	0.7911 to 27.88	Yes	*	0.0384	C
	ANOVA summary
	F	4.677
	P value	0.0315
	P value summary	*
	Significant diff. among means (P < 0.05)?	Yes
	R squared	0.438

## Sheet: Fig 2H
		healthy	peak	recovery
		0.482	2.126	1.304
		1.136	1.958	0.901
		0.649	2.008	1.119
		0.448	2.008	1.035
		1.052	1.941	0.935
		0.23		1.371
	Tukey's multiple comparisons test	Mean diff.	95.00% CI of diff.	Below threshold?	Summary	Adjusted P Value
	healthy vs. peak	-1.342	-1.732 to -0.9519	Yes	****	<0.0001
	healthy vs. remission	-0.4447	-0.8166 to -0.07269	Yes	*	0.019
	peak vs. remission	0.8974	0.5072 to 1.287	Yes	****	<0.0001
	ANOVA summary
	F	41.41
	P value	<0.0001
	P value summary	****
	Significant diff. among means (P < 0.05)?	Yes
	R squared	0.8554

## Sheet: Fig 2I
		Healthy	Peak	Recovery
		0	0.011198	0.005315
		0.000339	0.049147	0.005781
		0	0.021801	0.000502
		0	0.012556	0.010365
		0	0.015868
			0.055451
	Tukey's multiple comparisons test	Mean diff.	95.00% CI of diff.	Below threshold?	Summary	Adjusted P Value
	Healthy vs. Peak	-0.0276	-0.04822 to -0.006981	Yes	**	0.0099
	Healthy vs. Recovery	-0.005423	-0.02827 to 0.01742	No	ns	0.805
	Peak vs. Recovery	0.02218	0.0001966 to 0.04416	Yes	*	0.0479
	ANOVA summary
	F	7.211
	P value	0.0088
	P value summary	**
	Significant diff. among means (P < 0.05)?	Yes
	R squared	0.5458

## Sheet: Fig 2J
	For raw data - see Fig 1

## Sheet: Fig 2L
		Arg1+ iNOS+					Arg1+ iNOS-					Arg1- iNOS+					Arg1- iNOS-
	Inf. Mdcs	17.4	16.1	25.6	11.1	4.9	64.9	59.9	59.2	68.7	79.4	2.13	1.58	1.12	0.77	0.16	15.6	22.4	14.1	19.5	15.5
	CAMs	7.59	7.63	20.7	5.65	2.85	24.1	16.1	14.1	16	20.5	2.63	6.02	4.61	3.37	1.84	65.6	70.3	60.5	75	74.8
	Microglia	1.8	0.5	1.46	0.73	0.98	5.53	1.68	3.16	2	3.6	1.62	0.96	2.19	0.53	0.8	91	96.9	93.2	96.7	94.6
	Tukey's multiple comparisons test	Mean Diff,	95,00% CI of diff,	Below threshold?	Summary	Adjusted P Value
	Inf. Mdcs
	Arg1+ iNOS+ vs. Arg1+ iNOS-	-51.4	-59,14 to -43,66	Yes	****	<0,0001		Two-way ANOVA	Ordinary
	Arg1+ iNOS+ vs. Arg1- iNOS+	13.87	6,128 to 21,61	Yes	***	0.0001		Alpha	0.05
	Arg1+ iNOS+ vs. Arg1- iNOS-	-2.4	-10,14 to 5,340	No	ns	0.8423
	Arg1+ iNOS- vs. Arg1- iNOS+	65.27	57,53 to 73,01	Yes	****	<0,0001		Source of Variation	% of total variation	P value	P value summary	Significant?
	Arg1+ iNOS- vs. Arg1- iNOS-	49	41,26 to 56,74	Yes	****	<0,0001		Interaction	45.52	<0,0001	****	Yes
	Arg1- iNOS+ vs. Arg1- iNOS-	-16.27	-24,01 to -8,528	Yes	****	<0,0001		Row Factor	1.294e-06	>0,9999	ns	No
								Column Factor	52.76	<0,0001	****	Yes
	CAMs
	Arg1+ iNOS+ vs. Arg1+ iNOS-	-9.276	-17,02 to -1,536	Yes	*	0.013
	Arg1+ iNOS+ vs. Arg1- iNOS+	5.19	-2,550 to 12,93	No	ns	0.2932
	Arg1+ iNOS+ vs. Arg1- iNOS-	-60.36	-68,10 to -52,62	Yes	****	<0,0001
	Arg1+ iNOS- vs. Arg1- iNOS+	14.47	6,726 to 22,21	Yes	****	<0,0001
	Arg1+ iNOS- vs. Arg1- iNOS-	-51.08	-58,82 to -43,34	Yes	****	<0,0001
	Arg1- iNOS+ vs. Arg1- iNOS-	-65.55	-73,29 to -57,81	Yes	****	<0,0001
	Microglia
	Arg1+ iNOS+ vs. Arg1+ iNOS-	-2.1	-9,840 to 5,640	No	ns	0.8878
	Arg1+ iNOS+ vs. Arg1- iNOS+	-0.126	-7,866 to 7,614	No	ns	>0,9999
	Arg1+ iNOS+ vs. Arg1- iNOS-	-93.39	-101,1 to -85,65	Yes	****	<0,0001
	Arg1+ iNOS- vs. Arg1- iNOS+	1.974	-5,766 to 9,714	No	ns	0.9047
	Arg1+ iNOS- vs. Arg1- iNOS-	-91.29	-99,03 to -83,55	Yes	****	<0,0001
	Arg1- iNOS+ vs. Arg1- iNOS-	-93.26	-101,0 to -85,52	Yes	****	<0,0001
	Arg1+ iNOS+
	Inf. Mdcs vs. CAMs	6.136	-0,8981 to 13,17	No	ns	0.0985
	Inf. Mdcs vs. Microglia	13.93	6,892 to 20,96	Yes	****	<0,0001
	CAMs vs. Microglia	7.79	0,7559 to 14,82	Yes	*	0.0268
	Arg1+ iNOS-
	Inf. Mdcs vs. CAMs	48.26	41,23 to 55,29	Yes	****	<0,0001
	Inf. Mdcs vs. Microglia	63.23	56,19 to 70,26	Yes	****	<0,0001
	CAMs vs. Microglia	14.97	7,932 to 22,00	Yes	****	<0,0001
	Arg1- iNOS+
	Inf. Mdcs vs. CAMs	-2.542	-9,576 to 4,492	No	ns	0.6591
	Inf. Mdcs vs. Microglia	-0.068	-7,102 to 6,966	No	ns	0.9997
	CAMs vs. Microglia	2.474	-4,560 to 9,508	No	ns	0.6737
	Arg1- iNOS-
	Inf. Mdcs vs. CAMs	-51.82	-58,85 to -44,79	Yes	****	<0,0001
	Inf. Mdcs vs. Microglia	-77.06	-84,09 to -70,03	Yes	****	<0,0001
	CAMs vs. Microglia	-25.24	-32,27 to -18,21	Yes	****	<0,0001
