# Supplementary material for: Monocyte infiltration induces CNS arginine catabolism to fuel neuroinflammation
Source: Nat Immunol. 2026 May 18;27(7):1418–32. doi: 10.1038/s41590-026-02516-4 (PMC13310764; doi:10.1038/s41590-026-02516-4)
Supplement: Supplementary file 7 — Statistical source data. [file 41590_2026_2516_MOESM7_ESM.xlsx]

## Sheet: Fig 3B
		CCR2tom+	CCR2tom+ Arg1+	Arg1+
		32.2191	28.8506	2.51993
		8.49398	62.8916	11.0542
		31.701	31.3372	3.21407
		12.6559	39.2883	13.2795
		16.5179	35.5283	8.22173
		5.22603	53.6974	22.4196
		25.9792	33.8005	4.32987
	Tukey's multiple comparisons test	Mean diff.	95.00% CI of diff.	Below threshold?	Summary	Adjusted P Value
	CCR2tom+ vs. CCR2tom+ Arg1+	-21.8	-36.17 to -7.431	Yes	**	0.003
	CCR2tom+ vs. Arg1+	9.679	-4.690 to 24.05	No	ns	0.2254
	CCR2tom+ Arg1+ vs. Arg1+	31.48	17.11 to 45.85	Yes	****	<0.0001
	ANOVA summary
	F	16.4
	P value	<0.0001
	P value summary	****
	Significant diff. among means (P < 0.05)?	Yes
	R squared	0.6457

## Sheet: Fig 3D
		NWM	NAWM	PPWM	Inactive Center	Rim	Active Center
		3.57143	21.4286	32.1429	60.7143	280.357	298.214
		3.57143	14.2857	35.7143	75	175	207.143
		1.78571	33.9286	69.6429	51.7857	103.571	546.429
		0	33.9286	76.7857	25	57.1429	539.286
		0	62.5	48.2143	33.9286	41.0714	200
		0	14.2857	37.5	17.8571	225
		0	64.2857	35.7143	37.5	28.5714
		0	8.92857	19.6429	42.8571
			17.8571	132.143	21.4286
			23.2143	78.5714	42.8571
			17.8571	35.7143	50
			30.3571	17.8571	16.0714
			1.78571	55.3571	17.8571
				14.2857
				21.4286
				48.2143
				17.8571
				8.92857
	Dunnett's multiple comparisons test	Mean diff.	95.00% CI of diff.	Below threshold?	Summary	Adjusted P Value	A-?
	NWM vs. NAWM	-25.39	-93.39 to 42.60	No	ns	0.7808	B
	NWM vs. PPWM	-42.53	-106.8 to 21.76	No	ns	0.2991	C
	NWM vs. Inactive Center	-36.8	-104.8 to 31.20	No	ns	0.4814	D
	NWM vs. Rim	-129	-207.3 to -50.67	Yes	***	0.0004	E
	NWM vs. Active Center	-357.1	-443.4 to -270.8	Yes	****	<0.0001	F
	ANOVA summary
	F	30.42
	P value	<0.0001
	P value summary	****
	Significant diff. among means (P < 0.05)?	Yes
	R squared	0.7239

## Sheet: Fig 3F
		ARG1	ARG1 + iNOS	iNOS
		991.306	249.825	7.9944
		219.846	15.9888	0
		543.619	101.929	0
	Tukey's multiple comparisons test	Mean diff.	95.00% CI of diff.	Below threshold?	Summary	Adjusted P Value
	ARG1 vs. ARG1 + iNOS	462.3	-123.5 to 1048	No	ns	0.1129
	ARG1 vs. iNOS	582.3	-3.628 to 1168	No	ns	0.0512
	ARG1 + iNOS vs. iNOS	119.9	-466.0 to 705.8	No	ns	0.8108
	ANOVA summary
	F	5.185
	P value	0.0492
	P value summary	*
	Significant diff. among means (P < 0.05)?	Yes
	R squared	0.6335

## Sheet: Fig 3H
	N-acetyl-l-glutamate			Fumarate			Ornithine
	Healthy	Peak		Healthy	Peak		Healthy	Peak
	43.8322	47.7024		128.245	287.294		7.03284	19.9045
	35.4201	52.1026		130.665	157		4.81056	17.9011
	33.2892	66.7747		97.521	257.937		6.59736	24.5928
	Unpaired t test			Unpaired t test			Unpaired t test
	P value	0.0526		P value	0.0478		P value	0.0022
	P value summary	ns		P value summary	*		P value summary	**
	Significantly different (P < 0.05)?	No		Significantly different (P < 0.05)?	Yes		Significantly different (P < 0.05)?	Yes
	One- or two-tailed P value?	Two-tailed		One- or two-tailed P value?	Two-tailed		One- or two-tailed P value?	Two-tailed
	t, df	t=2.728, df=4		t, df	t=2.820, df=4		t, df	t=6.990, df=4
