# Supplementary material for: Monocyte infiltration induces CNS arginine catabolism to fuel neuroinflammation
Source: Nat Immunol. 2026 May 18;27(7):1418–32. doi: 10.1038/s41590-026-02516-4 (PMC13310764; doi:10.1038/s41590-026-02516-4)
Supplement: Supplementary file 8 — Statistical source data. [file 41590_2026_2516_MOESM8_ESM.xlsx]

## Sheet: Fig 4E
	gene	pct.exp
	Arg1	14.6406
	Ly6i	13.7302
	Ly6c2	17.3306
	Lyz2	51.036

## Sheet: Fig 4F
	cell type (cluster)	number of cells
	0	3832
	1	3484
	2	2675
	3	2107
	4	1933
	18	193

## Sheet: Fig 4G
	gene	cell type (cluster)	avg.exp	pct.exp	avg.exp.scaled
	Arg1	0	0.2421	2.79228	-0.656064
	Nos2	0	0.0968225	1.20042	-0.342469
	Fabp5	0	0.122618	1.77453	-0.90822
	Spp1	0	0.354609	3.49687	-0.949768
	Ccl6	0	0.239458	2.76618	-1.1263
	Arg1	1	0.260444	2.81286	-0.645487
	Nos2	1	0.00996384	0.143513	-0.580606
	Fabp5	1	0.287601	3.2721	-0.734873
	Spp1	1	0.682079	6.45809	-0.764021
	Ccl6	1	0.904977	8.86912	-0.697177
	Arg1	2	42.4795	74.3551	1.90896
	Nos2	2	1.48396	17.6822	2.01699
	Fabp5	2	8.48048	51.7757	1.78908
	Spp1	2	22.7642	46.729	1.50778
	Ccl6	2	21.6094	65.1589	1.77282
	Arg1	3	1.46003	14.7129	-0.163063
	Nos2	3	0.0736852	1.23398	-0.404009
	Fabp5	3	1.95491	22.7337	0.315299
	Spp1	3	11.6814	31.9886	0.968993
	Ccl6	3	2.23998	26.5781	-0.166916
	Arg1	4	3.15867	14.1231	0.215704
	Nos2	4	0.172521	1.55199	-0.149834
	Fabp5	4	1.50674	11.7951	0.10735
	Spp1	4	1.86214	12.5194	-0.308023
	Ccl6	4	4.01076	29.074	0.268419
	Arg1	18	0.23525	3.62694	-0.660053
	Nos2	18	0.0242459	0.518135	-0.540075
	Fabp5	18	0.468548	4.66321	-0.568637
	Spp1	18	1.4116	9.84456	-0.45496
	Ccl6	18	2.63938	23.3161	-0.0508529

## Sheet: Fig 4H
		Arg-	Arg+
		267739	546820
		292663	511774
		252270	431376
		240516	386537
		185107	407011
		458832	552043
		312920	453186
		365039	599706
		327012	713959
	Unpaired t test
	P value	0.0002
	P value summary	***
	Significantly different (P < 0.05)?	Yes
	One- or two-tailed P value?	Two-tailed
	t, df	t=4.815, df=16

## Sheet: Fig 4I
pathway	padj	NES	Term
GO:0072593	0.00263936	2.14838	reactive oxygen species metabolic process
GO:1905952	0.00778549	2.08869	regulation of lipid localization
GO:0032368	0.0149056	1.99007	regulation of lipid transport
GO:0071346	0.0120404	1.9778	cellular response to interferon-gamma
GO:0032496	0.0120155	1.84445	response to lipopolysaccharide
GO:0010876	0.0187055	1.8142	lipid localization
GO:0015711	0.0365537	1.7688	organic anion transport
GO:0042886	0.0476508	1.72963	amide transport
GO:0033993	0.0115477	1.71958	response to lipid
GO:0001816	0.0452066	1.47985	cytokine production
GO:0009966	0.0483945	-1.37275	regulation of signal transduction
GO:0016070	0.0144831	-1.47667	RNA metabolic process
GO:0045934	0.0485832	-1.47669	negative regulation of nucleobase-containing compound metabolic process
GO:0090304	0.0114449	-1.48056	nucleic acid metabolic process
GO:0032774	0.0187055	-1.48382	RNA biosynthetic process
GO:1902679	0.0485832	-1.50285	negative regulation of RNA biosynthetic process
GO:0051252	0.00918538	-1.52343	regulation of RNA metabolic process
GO:0010558	0.0274161	-1.5417	negative regulation of macromolecule biosynthetic process
GO:0060284	0.0397521	-1.63076	regulation of cell development
GO:0006366	0.00495178	-1.6343	transcription by RNA polymerase II

## Sheet: Fig 4J
		WT	CSF2rb ΔCCR2
		67.6	55.5
		66.1	34.1
		70.3	45.9
			50.6
			65
	Unpaired t test
	P value	0.0417
	P value summary	*
	Significantly different (P < 0.05)?	Yes
	One- or two-tailed P value?	Two-tailed
	t, df	t=2.581, df=6

## Sheet: Fig 4K
		Arg+ iNOS+								Arg+ iNOS-								Arg- iNOS+
		LG KO	LG WT	UT KO	UT WT					LG KO	LG WT	UT KO	UT WT					LG KO	LG WT	UT KO	UT WT
		0.248	4.159	0.025	0.053					3.478	12.658	0.32	0.559					4.224	7.052	0.213	0.16
		0.467	2.365	0.028	0.126					3.267	13.403	0.241	1.359					3.851	3.548	0.195	0.233
		0.454	2.497	0.035	0.104					4.236	17.978	0.427	1.026					4.539	4.37	0.21	0.359
		0.693	2.577	0.039	0.148					3.663	16.495	0.556	1.668					5.347	6.357	0.116	0.239
	Tukey's multiple comparisons test	Mean diff.	95.00% CI of diff.	Below threshold?	Summary	Adjusted P Value			Tukey's multiple comparisons test	Mean diff.	95.00% CI of diff.	Below threshold?	Summary	Adjusted P Value			Tukey's multiple comparisons test	Mean diff.	95.00% CI of diff.	Below threshold?	Summary	Adjusted P Value
	LG KO vs. LG WT	-2.434	-3.341 to -1.527	Yes	****	<0.0001			LG KO vs. LG WT	-11.47	-14.20 to -8.741	Yes	****	<0.0001			LG KO vs. LG WT	-0.8415	-2.696 to 1.013	No	ns	0.5526
	LG KO vs. UT KO	0.4338	-0.4737 to 1.341	No	ns	0.5119			LG KO vs. UT KO	3.275	0.5432 to 6.007	Yes	*	0.0178			LG KO vs. UT KO	4.307	2.453 to 6.161	Yes	****	<0.0001
	LG KO vs. UT WT	0.3578	-0.5497 to 1.265	No	ns	0.6556			LG KO vs. UT WT	2.508	-0.2238 to 5.240	No	ns	0.0758			LG KO vs. UT WT	4.243	2.388 to 6.097	Yes	****	<0.0001
	LG WT vs. UT KO	2.868	1.960 to 3.775	Yes	****	<0.0001			LG WT vs. UT KO	14.75	12.02 to 17.48	Yes	****	<0.0001			LG WT vs. UT KO	5.148	3.294 to 7.002	Yes	****	<0.0001
	LG WT vs. UT WT	2.792	1.884 to 3.699	Yes	****	<0.0001			LG WT vs. UT WT	13.98	11.25 to 16.71	Yes	****	<0.0001			LG WT vs. UT WT	5.084	3.230 to 6.938	Yes	****	<0.0001
	UT KO vs. UT WT	-0.076	-0.9835 to 0.8315	No	ns	0.9943			UT KO vs. UT WT	-0.767	-3.499 to 1.965	No	ns	0.8376			UT KO vs. UT WT	-0.06425	-1.918 to 1.790	No	ns	0.9996
	ANOVA summary								ANOVA summary								ANOVA summary
	F	39.72							F	110.7							F	38.3
	P value	<0.0001							P value	<0.0001							P value	<0.0001
	P value summary	****							P value summary	****							P value summary	****
	Significant diff. among means (P < 0.05)?	Yes							Significant diff. among means (P < 0.05)?	Yes							Significant diff. among means (P < 0.05)?	Yes
	R squared	0.9085							R squared	0.9651							R squared	0.9054

## Sheet: Fig 4L
		Healthy-CM	EAE-CM
		0	66.83
		0	4.205
		0	85.075
		0	152.315
		0	56.72
	Unpaired t test
	P value	0.0158
	P value summary	*
	Significantly different (P < 0.05)?	Yes
	One- or two-tailed P value?	Two-tailed
	t, df	t=3.049, df=8

## Sheet: Fig 4M
		LipidTox				Arg+
		Healthy-CM	EAE-CM			healthy	EAE
		95777.4	88889.5			0.32	2.76
		76516	148579			0.35	2.49
		66187	118088			0.39	3.45
		73351.8	103812			0.31	4.01
	Unpaired t test				Unpaired t test
	P value	0.0409			P value	0.0002
	P value summary	*			P value summary	***
	Significantly different (P < 0.05)?	Yes			Significantly different (P < 0.05)?	Yes
	One- or two-tailed P value?	Two-tailed			One- or two-tailed P value?	Two-tailed
	t, df	t=2.596, df=6			t, df	t=8.247, df=6

## Sheet: Fig 4N
		Ne2l2							Hmox1
		Unstimulated	LG + recArg	LG					Unstimulated	LG + recArg	LG
		0.89	0.73	0.98					0.96	0.42	0.64
		1.16	0.63	0.83					1.04	0.4	0.49
		1.02	0.6	0.73					0.97	0.45	0.43
		0.96	0.53	0.83					1.03	0.3	0.7
	Tukey's multiple comparisons test	Mean diff.	95.00% CI of diff.	Below threshold?	Summary	Adjusted P Value		Tukey's multiple comparisons test	Mean diff.	95.00% CI of diff.	Below threshold?	Summary	Adjusted P Value
	Unstimulated vs. LG + recArg	0.385	0.1854 to 0.5846	Yes	**	0.0011		Unstimulated vs. LG + recArg	0.6075	0.4392 to 0.7758	Yes	****	<0.0001
	Unstimulated vs. LG	0.165	-0.03463 to 0.3646	No	ns	0.1058		Unstimulated vs. LG	0.435	0.2667 to 0.6033	Yes	***	0.0001
	LG + recArg vs. LG	-0.22	-0.4196 to -0.02037	Yes	*	0.0321		LG + recArg vs. LG	-0.1725	-0.3408 to -0.004238	Yes	*	0.0448
	ANOVA summary							ANOVA summary
	F	14.59						F	53.97
	P value	0.0015						P value	<0.0001
	P value summary	**						P value summary	****
	Significant diff. among means (P < 0.05)?	Yes						Significant diff. among means (P < 0.05)?	Yes
	R squared	0.7643						R squared	0.923

[truncated: 2 more sheets: Fig 4O, Fig 4P]
