# Supplementary material for: Monocyte infiltration induces CNS arginine catabolism to fuel neuroinflammation
Source: Nat Immunol. 2026 May 18;27(7):1418–32. doi: 10.1038/s41590-026-02516-4 (PMC13310764; doi:10.1038/s41590-026-02516-4)
Supplement: Supplementary file 9 — Statistical source data. [file 41590_2026_2516_MOESM9_ESM.xlsx]

## Sheet: Fig 5A
		Mdcs				Arg+
		score	%mdcs			score	arg+%
		1.5	49.645			1.5	57.14
		3	75.817			3	83.75
		1	59.016			1	71.48
		2.25	75.105			2.25	73
		2.25	66.134			2.25	70.86
		3.5	76.153			3.5	91.77
		3	69.72			3	75.55
		2.25	60.597			2.25	84.27
		2.25	78.601			2.25	72.46
		2.25	80.367			2.25	57.35
		2	53.901			2	57.09
		2.5	77.889			2.5	78.88
		2.5	69.01			2.5	68.01
	Pearson r				Pearson r
	r	0.6204			r	0.6234
	95% confidence interval	0.1054 to 0.8730			95% confidence interval	0.1103 to 0.8741
	R squared	0.3848			R squared	0.3886
	P value				P value
	P (two-tailed)	0.0237			P (two-tailed)	0.0228
	P value summary	*			P value summary	*
	Significant? (alpha = 0.05)	Yes			Significant? (alpha = 0.05)	Yes

## Sheet: Fig 5B
		Day	Arg1fl/fl																					Arg1fl/fl CX3CR1cre/+
		0	0	0	0	0	0	0	0	0	0	0	0	0	0	0	0	0	0	0	0	0	0	0	0	0	0	0	0	0	0	0	0	0	0	0	0	0	0
		9	0	0	0	0	0	0	0	0	0	1.5	0	0	0.25	0	0	0	0.25	0	0.25	0	0	0	0	0	0	0	0	0	0	0	2	0	0	0	0	0	0
		12	0	1.75	3	3	3	0	0	1.5	1.75	1.75	0.25	0	1.75	1	1.75	0.5	1.75	0.25	1.5	0	1	1	0	0	1.5	1.5	0	0.25	2	1	1.75	1.25	0.5	0.5	0.25	0	0
		13	1.75	2.75	3	3	3	0.25	0	1.75	1.75	2.5	2	0	2.5	1.25	3	1	1.75	0.25	2	0	1.25	1	0	0	1.75	2.75	0	3	1.75	2.75	1.5	0.25	0.25	1.75	0.5	0.25	0
		14	1.75	3	3.25	3	3	1	0	3.25	1.75	2.75	3	1.25	1.75	2	3	1.25	1.75	0.25	3	0	2.5	1.25	0.5	0	2.75	3	0	2.25	1.75	3	1.75	0	0	3	0	0	0.25
		16	3.25	3.5	3.5	3.25	3	3	0.5	3.5	3.5	3	3	3.5	1.75	1.75	2.75	1.25	1.75	1.25	3	0	1.75	1.25	2.5	0	1.5	3.5	0	3	1.25	2.75	1.75	0	1	3	0	1	0.25
		19	3.25	3.5	2.5	3.75	2.5	3	0.5	2.75	1.5	2.75	2.75	3	2.75	1.5	1.25	1	3	3	3	1.75	1.5	1	2.5	1	1.25	3.25	3	2.75	1	1.75	1.25	1	1	3	0.5	1.75	1
		20	3.5	3.5	2.75	3.75	1.5	1.75	1	2.5	1.5	3.25	2.75	3	2.75	1.25	1.25	0.5	3	3	1.75	3	1.5	1	2.75	2.5	1.25	3	3	2.5	1.25	1.5	1.75	1.5	1.5	2.5	1.25	1.75	1.5
		22	3.5	3.25	1.75	3.75	1.25	1.25	2.5	1.75	1.75	2.5	2.25	3	1.75	1.25	1.25	0.25	2	3	1.75	3.5	1.25	1.25	2	3	1	2.75	3	1.75	0.75	1.75	1.5	1	1.25	2.5	1.5	1.5	1
		23	3.5	2.75	1.75	3.75	1.25	1.25	2.75	1.75	1.75	1.75	1.75	3	1.5	0.5	1.5	0.25	2	2.5	1.75	3.5	1.5	1.25	1.75	3	1	1.75	3	1.5	0.5	1.5	1	1.25	1.25	1.75	1.75	1.5	1.25
		26	3.25	2.75	1	3.75	1	1	2.75	3.25	1.5	1.75	1.75	2.75	1.5	1	1	0.5	1.75	1.75	1.5	2.75	0.5	0.5	1.5	1.75	1	3.25	3	1	0.25	1.75	1	0.5	0.5	1.5	1.25	1	0.25
			Total Area	16.48	12.08
			Std. Error	2.2	1.956
			95% Confidence Interval	12,17 to 20,79	8,244 to 15,91
			AUC			Cumulative score			Max score
			Arg1fl/fl	Arg1fl/fl CX3CR1cre/+		Arg1fl/fl	Arg1fl/fl CX3CR1cre/+		Arg1fl/fl	Arg1fl/fl CX3CR1cre/+
			41.38	16.63		23.75	9.5		3.5	1.25
			46.25	24.88		26.75	13.5		3.5	2.75
			39.38	18.88		22.5	11.25		3.5	3
			53.5	22		31	13		3.75	2.75
			34.13	42.5		19.5	24.75		3	3.5
			23.75	25.5		12.5	15		3	3
			17.13	30.75		10	18		2.75	3
			38.63	17.88		22	10.5		3.5	2
			30.25	30.13		16.75	17.75		3.5	3
			46.88	34.88		23.5	15.25		3.25	2
			33.63	11.75		19.5	6.75		3	1.5
			35.75	13.13		19.5	7.25		3.5	1.5
			32	34		16.5	19.5		2.75	3
			19.88	11.5		11.5	7		2	1.75
			28.63	15.63		16.75	8.75		3	1.75
			11.38	9.625		6.5	5.5		1.25	1.5
			33.88			19			3
			26.88			15.25			3
			35.5			19.5			3
			24.38			14.5			3.5
			22.25			12.75			2.5
			Unpaired t test			Unpaired t test			Unpaired t test
			P value	0.0068		P value	0.007		P value	0.0024
			P value summary	**		P value summary	**		P value summary	**
			Significantly different (P < 0.05)?	Yes		Significantly different (P < 0.05)?	Yes		Significantly different (P < 0.05)?	Yes
			One- or two-tailed P value?	Two-tailed		One- or two-tailed P value?	Two-tailed		One- or two-tailed P value?	Two-tailed
			t, df	t=2,879, df=35		t, df	t=2.865, df=35		t, df	t=3.271, df=35

## Sheet: Fig 5C WT KO Raw data
core ID	sample	group	Arginine	Thiamine	Histidine	D_Maltose	Trehalose	D_Mannose	myo_Inositol	Cystathionine	N_Acetyl_D_galactosamine	Asparagine	Glutamine	Serine	trans_4_Hydroxy_L_proline	Taurine	Threonine	Cytosine	Sorbose	L_Arabitol_Xylitol	Citrulline	Creatine	Leucine	Proline	Creatinine	Allantoin	N_Acetylglucosamine	X.4_GuanidinobutyricAcid	alpha_N_Acetyl_L_Lysine	alpha_N_Acetyl_L_Arginine	Uracil	O_Phosphorylethanolamine	Cytidine	Methionine	Hypoxanthine	X.2Deoxycytidine	Guanine	Xanthine	X.3_Hydroxy_DL_kynurenine	Tyrosine	Uridine	Isoleucine	Pyridoxal	Adenine	Thymine	X.2Deoxyuridine	Inosine	X.2Deoxyinosine	Kynurenine
460	Arg_EAE_1	WT	4676.58	379.21	16390.4	1662.69	495.14	5152.89	22362.6	32725	9428.73	1046.2	112446	22696.2	1685.98	1.49845e+06	64057.8	19.54	15619.9	212.63	8160.26	784689	752.86	946.4	3779.88	4378.49	396.22	1485	1886.63	1573.32	6221.67	164600	1378.59	20218.5	21247.4	109.08	469.35	12480	33.96	19696.5	38457.1	230.14	100.88	5734.31	270.77	4493.44	122999	514.88	3378.8
463	Arg_EAE_2	WT	7631.31	511.58	16157.8	1435.48	528.09	11559.3	27903.3	32546	8579.05	1406.46	97097.6	17936.6	1269.94	1.56998e+06	52917.8	45.45	10577.7	508.04	11516.8	773102	678.01	1346.81	3577.58	5587.51	400.79	1938.69	1326.15	1196.87	9655.24	176998	1672.92	17424.4	21344.9	179.77	457.17	12439.1	107.64	20071.9	43536.5	296.89	229.19	5697.98	712.38	4985.49	168478	818.61	3697.75
470	Arg_EAE_4	WT	7286.98	705.01	17374.6	1294.12	609.45	9979.81	33497.4	29177.8	8543.55	1350.1	136688	24597.6	2047.76	1.83036e+06	84943.3	3.72	7791.4	504.44	9595.95	656667	604.98	778.82	6200.95	11091.5	636.83	3106.47	3721.65	2389.24	11197.3	209833	2478.99	25658.9	24740.5	121.16	430.16	18386.9	126.62	22185.3	49320.4	503.34	416.59	7815.3	252.78	5115.81	203455	444.45	6590.86
483	Arg_EAE_5	WT	4204.57	318.21	20962.6	1873.43	904.25	7405.19	20357.6	24692.4	11664.5	1210.95	189955	20796.4	1327.45	1.39478e+06	44434.9	53.33	6018.61	538.24	8433.6	748575	758.5	816.7	3855.04	4072.95	729.29	2758.3	1845.96	1315.85	10585.8	179106	2739.45	20511.4	23286.7	226.31	717.73	13522.3	42.31	34372.6	62499.5	239.1	428.58	9157.45	226.96	4727.16	242480	371.84	2756.51
457	Arg-CX3CR1_EAE_1	KO	7472.09	214.17	13413	1331.51	578.06	15464.6	40383.7	22389.6	4583	1315.92	173241	19432.2	1357.95	1.01849e+06	35483.4	22.8	9265.43	368.99	14958.8	879354	929.52	590.15	3627.57	4397.56	446.87	682.03	1650.2	1298.44	6373.04	128589	1597.02	13025.8	14479.4	106.86	118.14	6763.73	97.82	21675.6	30427.4	219.4	179.33	4318.18	362.15	5234.1	107780	243.65	3518.48
459	Arg-CX3CR1_EAE_2	KO	6642.25	325.85	17416.3	1412.54	742.23	13084.1	40525.4	26837.8	4209.17	1650.46	188743	18318	1384.95	1.0078e+06	33826.5	9.77	6444.06	407.61	20568.5	895013	795.45	919.06	4395.44	4480.05	539.66	1557.72	1098.34	1601.02	7044.91	137585	2190.5	17304.7	24887.4	45.75	420.68	9504.29	112.79	25840.8	55895.8	218.66	215.67	6395.3	388.96	4221.53	210902	219.59	3742.01
462	Arg-CX3CR1_EAE_3	KO	12536	329.16	16224.5	1738.44	588.97	8595.86	25997.9	43066.8	8999.93	1216.54	114719	24526.4	2355.52	1.49283e+06	67551.8	77.44	3200.36	470.6	10851.4	754924	813.74	1453.1	4452.72	4250.17	690.9	4245.62	2714.82	2001.41	19952.9	181860	2912.37	18260.3	27732.3	127.89	766.52	20941.3	323.14	19350.1	62536.9	291.24	577.07	9275.46	781.26	3586.27	249972	487.06	17067.6
482	Arg-CX3CR1_EAE_5	KO	6655.56	369.18	17341	1664.88	605.63	8584.9	30101.5	32291.5	10418.9	1182.12	117849	22777.5	1261.27	1.51554e+06	67804.3	40.19	5866.85	451.06	5547.22	704661	493.38	1105.39	3965.73	6072	599.97	1626.32	2974.62	1129.84	6901.05	167327	2724.29	25526.4	20604.2	188.05	483.48	14672.1	61.01	20160.8	43949.3	253.36	280.78	6519.66	224.26	4461.22	156091	389.97	3126.95
481	Arg-CX3CR1_EAE_6	KO	4590.44	348.79	15161.2	1734.74	536.45	11929.1	40016	25515	4743.71	1442.65	166844	18835.1	1974.27	1.10057e+06	34796.9	14.87	6677.61	353.93	13350.4	907670	593.25	868.07	4618.09	3905.36	442.69	2026.13	1438.62	1032.25	6648.27	140066	1508.1	16601.3	13788.9	105.3	265.86	6439.09	107.84	28372.9	38231.1	209.13	231.3	6536.71	362.43	5061.13	134131	301.87	3422.02
Core ID	sample	group	S_Adenosyl_L_Methionine	L_carnitine	AnthranillicAcid	NicotinamideMononucleotide	Methionine	O_Acetylcarnitine	X.1_methylnicotinamide	NicotinicAcid	Nicotinamide	OphthalmicAcid	Methylmalonate	Nudifloramide	N_methylNicotinamide	Propionylcarnitine	S_Adenosyl_L_Homocysteine	N_Methyl_4_Pyridone_3_Carboxamide	Glutarylcarnitine	Butyrylcarnitine	Isobutyrylcarnitine	NN_Dimethyltryptamine	Tryptophan	X.2_Methylbutyryl.carnitine	Isovalerylcarnitine	Hexanoylcarnitine	Octanoylcarnitine	Decanoylcarnitine	Lauroylcarnitine	Palmitoylcarnitine	Oleoylcarnitine
460	Arg_EAE_1	WT	24274	1.09199e+06	27687.1	16556.1	162866	5.758e+06	6349	5539.56	474270	1459.47	13811.8	207.93	535.17	79843.4	1555.75	3033.9	1838.99	33027.4	470380	9276.51	162824	42852.3	110079	7456.4	1577.15	1907.7	2409.74	1015.45	1396.36
463	Arg_EAE_2	WT	23851.9	1.06373e+06	21337.5	19058.8	140764	6.39732e+06	4173.52	5654.15	476153	2145.68	17531.8	198.51	657.75	84931	1572.84	3468.27	1409.72	42056.8	617707	12550	225190	49225.5	125706	8436.58	1751.01	2833.94	3236.5	867.78	1204.46
470	Arg_EAE_4	WT	22967.7	904383	44546.5	20055.7	173984	8.44405e+06	3678.82	5225.45	446588	2661.5	22818.6	206.69	753.26	191763	1690.03	6920.37	1358.45	63939.1	920428	14783.1	252569	73015.1	183653	15049	2298.14	2707.08	3731.22	1870.26	2570.33
483	Arg_EAE_5	WT	22924.4	1.26853e+06	36495.8	17567.8	180106	5.84036e+06	6142.56	4973.13	428829	1885.6	16500.9	193.86	1196.71	156235	1868.11	2809.44	553.23	41609.9	596604	13790	239365	46305.9	119778	7666.28	1326.45	1523.05	1830.66	1042.86	1528.68
457	Arg-CX3CR1_EAE_1	KO	20170.9	637354	12144.7	12529.7	127176	3.32784e+06	4824.05	6381.08	548989	1153.24	11983	99.54	662.22	23084.6	1404.8	2187.02	241.62	18580.9	262286	10966	193775	18844.7	48117.2	4471.71	864.96	835.96	986.37	440.65	643.96
459	Arg-CX3CR1_EAE_2	KO	23299.6	620932	25367.5	11965.6	143825	3.90529e+06	6956.6	6594.91	589946	743.24	13626.8	112.69	864.57	36466.3	1642.47	2152.25	260.4	17226.2	248112	11954.7	220210	17441.7	42192.3	2943.27	526.79	837.5	901.29	465.89	650.81
462	Arg-CX3CR1_EAE_3	KO	21414.2	1.02484e+06	55240.2	13326.1	146831	7.69409e+06	3524.86	5360.34	457316	3098.94	22648.9	337.06	594.94	131876	1834.44	2999.68	787.89	51383.5	733054	7750.42	131764	49554.7	123920	7918.06	1344.02	1822.8	2899.45	1117.89	1705.3
482	Arg-CX3CR1_EAE_5	KO	20460	1.11876e+06	29421.2	18147.6	198276	6.75543e+06	6338.44	4291.24	368279	2167.92	16258.5	226.33	588.2	122343	1219.85	3585.34	1294.14	40082.3	566978	10068.9	167412	52079.7	129581	11148.2	1925.27	2125.02	2974.86	1317.44	2065.69
481	Arg-CX3CR1_EAE_6	KO	21519.8	660512	24624.3	14206.9	134835	4.96631e+06	3645.13	5412.88	426026	2039.22	14507.4	84.68	802.06	27294.7	1623.71	1689.8	376.24	18216.1	265660	13689.1	236206	13913.3	34770.5	3052.86	612.99	1129.17	1602.92	730.25	1230.98
	Peak vs healthy raw data - See Fig 1
[truncated: 97 more columns]

## Sheet: Fig 5C Peak-Health
	Peak	Healthy	DiffInMeans
Arginine	-0.330794	0.411159	-0.741953
Thiamine	-0.0968344	0.249541	-0.346375
Histidine	0.342095	-0.258669	0.600765
D_Maltose	0.00359038	0.215709	-0.212119
Trehalose	-0.109132	0.0571665	-0.166299
D_Mannose	-1.00818	0.790499	-1.79867
myo_Inositol	-1.09032	0.797133	-1.88746
Cystathionine	0.644327	-0.45775	1.10208
N_Acetyl_D_galactosamine	0.915248	-0.968715	1.88396
Asparagine	-0.441159	0.450358	-0.891517
Glutamine	0.00586965	0.00778898	-0.00191934
Serine	0.822557	-0.679616	1.50217
trans_4_Hydroxy_L_proline	0.830566	-0.858978	1.68954
Taurine	0.93391	-0.959784	1.89369
Threonine	0.992007	-0.869746	1.86175
Sorbose	-0.296191	0.288422	-0.584612
L_Arabitol_Xylitol	-0.848969	0.672018	-1.52099
Citrulline	0.94686	-0.839216	1.78608
Creatine	-0.340736	0.290139	-0.630875
Leucine	-0.303993	0.189702	-0.493695
Creatinine	-0.348058	0.405287	-0.753346
Allantoin	0.734061	-0.693352	1.42741
N_Acetylglucosamine	-0.16826	0.0103949	-0.178655
X.4_GuanidinobutyricAcid	0.838907	-0.803982	1.64289
alpha_N_Acetyl_L_Lysine	0.579061	-0.601849	1.18091
alpha_N_Acetyl_L_Arginine	0.701897	-0.508943	1.21084
Uracil	0.640464	-0.502398	1.14286
O_Phosphorylethanolamine	0.597279	-0.728727	1.32601
Cytidine	0.149788	-0.108011	0.257799
Methionine	0.318044	-0.2318	0.549844
Hypoxanthine	-0.0345049	0.0150424	-0.0495473
Guanine	-0.287894	0.166109	-0.454003
Xanthine	0.527775	-0.454456	0.982231
Tyrosine	0.155555	-0.18945	0.345005
Uridine	-0.131899	0.18684	-0.318738
Isoleucine	0.098233	-0.088457	0.18669
Pyridoxal	-0.182554	-0.0700063	-0.112547
Adenine	-0.230168	0.234048	-0.464216
X.2Deoxyuridine	0.577023	-0.582778	1.1598
Inosine	-0.12058	0.0844408	-0.205021
Kynurenine	0.875022	-0.761961	1.63698
X.2_AminoadipicAcid	0.699807	-0.545073	1.24488
Guanosine	-0.248263	0.190245	-0.438508
Glutamate	-0.118017	0.0806218	-0.198639
Argininosuccinate	0.471901	-0.224906	0.696806
Phenylalanine	0.386357	-0.320983	0.707339
UricAcid	0.909702	-0.954897	1.8646
Thymidine	0.410412	-0.452743	0.863155
N_AcetylneuraminicAcid	-0.493351	0.600103	-1.09345
Adenosine	-0.418153	0.398018	-0.816172
ShikimicAcid	-0.04562	-0.00865045	-0.0369695
N_Acetyl_L_Glycine	0.647483	-0.51064	1.15812
Lactate	-0.0988528	0.104098	-0.202951
N_alpha_acetyl_L_glutamine	0.498364	-0.519468	1.01783
D_Glucose.6_phosphate	0.766435	-0.484475	1.25091
D_Fructose.6_phosphate	0.705687	-0.42484	1.13053
D_Mannose_1_phosphate	0.680045	-0.475244	1.15529
alpha_D_Glucose_1_phosphate	0.706714	-0.514123	1.22084
alpha_D_Ribose_5_phosphate	-0.242049	0.278258	-0.520307
Tryptophan	0.14746	-0.208203	0.355662
D_Sedoheptulose_7_phosphate	0.453387	-0.374338	0.827725
gamma_Glu_Cys	-0.0354939	0.0634862	-0.0989801
Xanthosine	0.439968	-0.480207	0.920175
D_Xylulose_5_phosphate	-0.0208654	0.0303743	-0.0512397
N_Acetyl_alpha_D_glucosamine_1_phosphate	0.220352	-0.12386	0.344212
GlutathioneReduced	-0.195085	0.242842	-0.437927
Ophthalmate	0.778111	-0.581593	1.3597
N_Acetyl_D_glucosamine_6_phosphate	0.152663	-0.138413	0.291076
Dihydrosphingosine	0.204727	-0.206386	0.411113
OroticAcid	0.977391	-0.865658	1.84305
X.2_Deoxy_D_glucose_6_phosphate	0.185156	0.0997544	0.0854015
NAD	-0.110574	0.0647895	-0.175364
Pyruvate	0.567269	-0.451819	1.01909
CMP	0.369285	-0.312963	0.682248
O_Phospho_L_Serine	0.762777	-0.669105	1.43188
dCMP	0.260674	-0.200749	0.461423
DihydroxyacetonePhosphate	0.181058	-0.0249243	0.205982
UMP	0.433407	-0.34767	0.781077
IMP	0.231543	-0.354051	0.585595
Methylthioadenosine	0.725206	-0.543582	1.26879
AMP	-0.0756911	0.0739742	-0.149665
PantothenicAcid	0.29438	-0.409064	0.703444
dAMP	0.31669	-0.259682	0.576373
MethylmalonicAcid	0.248117	-0.149738	0.397854
Succinate	0.0382136	-0.0202713	0.0584848
X.5_Hydroxyindoleacetate	0.257143	-0.105583	0.362727
cAMP	-0.0449765	-0.0736697	0.0286932
GlutathioneOxidized	-0.0631214	-0.0962473	0.033126
N_Carbamyl_L_glutamic.acid	-0.393388	0.233993	-0.627381
ItaconicAcid	1.02305	-1.03653	2.05959
Malate	0.204584	-0.206832	0.411416
Hydroxyglutaric.acid	0.267482	-0.171618	0.439101
alpha_KetoglutaricAcid	0.607858	-0.594283	1.20214
N_Carbamoyl_DL_aspartic.acid	-0.861809	0.723947	-1.58576
N_Acetyl_Aspartate	-0.873685	0.741037	-1.61472
Fumarate	0.102309	-0.122107	0.224416
N_Acetylglutamate	0.329019	-0.22274	0.551759
GDP_Mannose	-0.117864	0.0660622	-0.183926
UDP_galactose	0.0206259	-0.0597579	0.0803838
UDP_glucose	0.0926646	-0.263569	0.356233
CDP	0.118874	-0.142249	0.261122
X.3_Phosphoglycerate	0.790086	-0.690295	1.48038
D_Fructose_1_6_biphosphate	0.731884	-0.529323	1.26121
UDP	0.613487	-0.560125	1.17361
GDP	-0.476648	0.471704	-0.948352
QuinolinicAcid	0.799375	-0.908647	1.70802
Pyridoxal_5_phosphate	0.618184	-0.527757	1.14594
Citrate	0.81973	-0.881708	1.70144
X.4_PyridoxicAcid	-0.0516721	-0.151883	0.100211
ADP	-0.119174	0.106503	-0.225678
IDP	-0.010508	0.050253	-0.060761
Homocitrate	0.837341	-0.344431	1.18177
MethylcitricAcid	0.273055	-0.210467	0.483522
dTDP	-0.374841	0.333923	-0.708764
Adenylosuccinate	-0.00905105	0.025144	-0.0341951
Indoxyl_3_sulfate	0.606362	-0.543493	1.14986
UDP_Glucuronate	0.882314	-0.890389	1.7727
CTP	0.518821	-0.548397	1.06722
FAD	-0.0307977	-0.0222333	-0.00856434
GTP	0.0861457	-0.0983686	0.184514
PRPP	0.788146	-0.507652	1.2958
UTP	0.721145	-0.674689	1.39583
ITP	0.1484	-0.141356	0.289755
ATP	0.0959237	-0.106441	0.202365
dTTP	0.133485	-0.0897516	0.223237
CoA	0.032784	-0.0375208	0.0703048
Acetyl_CoA	-0.028858	-0.0650192	0.0361612
S_Adenosyl_L_Methionine	0.480845	-0.365749	0.846594
L_carnitine	0.916673	-1.01153	1.9282
AnthranillicAcid	0.985107	-0.991658	1.97676
NicotinamideMononucleotide	-0.0924813	-0.148289	0.0558074
O_Acetylcarnitine	0.868383	-0.90755	1.77593
X.1_methylnicotinamide	0.212952	-0.545116	0.758069
NicotinicAcid	-0.224344	0.138943	-0.363287
Nicotinamide	-0.23982	0.148969	-0.388789
OphthalmicAcid	0.587162	-0.523859	1.11102
Methylmalonate	-0.247856	0.115921	-0.363778
Nudifloramide	0.344773	-0.375264	0.720038
N_methylNicotinamide	-0.13502	-0.0122182	-0.122802
Propionylcarnitine	0.880396	-0.86901	1.74941
S_Adenosyl_L_Homocysteine	-0.34226	0.276995	-0.619255
N_Methyl_4_Pyridone_3_Carboxamide	0.0178018	-0.101602	0.119404
Glutarylcarnitine	0.395852	-0.403632	0.799484
Butyrylcarnitine	0.437855	-0.476883	0.914738
Isobutyrylcarnitine	0.723224	-0.782146	1.50537
NN_Dimethyltryptamine	0.108182	-0.125781	0.233963
X.2_Methylbutyryl.carnitine	0.450481	-0.484919	0.9354
Isovalerylcarnitine	0.870337	-0.938468	1.80881
Hexanoylcarnitine	0.841412	-0.88733	1.72874
Octanoylcarnitine	0.817604	-0.856468	1.67407
Decanoylcarnitine	0.895462	-0.888542	1.784
Lauroylcarnitine	0.930213	-0.870781	1.80099
Palmitoylcarnitine	0.422526	-0.520096	0.942622
Oleoylcarnitine	0.274873	-0.289956	0.564829

## Sheet: Fig 5C WT-KO
	WT	KO	DiffInMeans
Arginine	-0.410666	-0.275719	0.134947
Thiamine	-1.38819	-1.48999	-0.101805
Histidine	0.0208335	0.0295036	0.00867006
D_Maltose	-0.91714	-0.865489	0.051651
Trehalose	-1.27286	-1.23354	0.0393158
D_Mannose	-0.275748	-0.105418	0.17033
myo_Inositol	0.164268	0.333058	0.168791
Cystathionine	0.220708	0.267845	0.0471371
N_Acetyl_D_galactosamine	-0.218723	-0.336588	-0.117866
Asparagine	-1.00114	-0.923893	0.0772456
Glutamine	0.791077	0.895852	0.104775
Serine	0.0946982	0.132485	0.0377872
trans_4_Hydroxy_L_proline	-0.916777	-0.853011	0.063766
Taurine	1.752	1.70738	-0.0446176
Threonine	0.49194	0.438193	-0.0537471
Sorbose	-0.223361	-0.351484	-0.128123
L_Arabitol_Xylitol	-1.42517	-1.38626	0.0389023
Citrulline	-0.223774	-0.0803428	0.143432
Creatine	1.46222	1.5582	0.0959866
Leucine	-1.22646	-1.1746	0.0518531
Creatinine	-0.528866	-0.484647	0.0442193
Allantoin	-0.409852	-0.451888	-0.0420364
N_Acetylglucosamine	-1.33748	-1.28021	0.0572681
X.4_GuanidinobutyricAcid	-0.776426	-0.827683	-0.0512571
alpha_N_Acetyl_L_Lysine	-0.812259	-0.80189	0.0103693
alpha_N_Acetyl_L_Arginine	-0.915064	-0.916833	-0.0017686
Uracil	-0.229795	-0.214984	0.0148109
O_Phosphorylethanolamine	0.921584	0.899702	-0.0218819
Cytidine	-0.820348	-0.749414	0.0709345
Methionine	0.0836646	0.0733705	-0.0102941
Hypoxanthine	0.116955	0.111416	-0.00553904
Guanine	-1.34803	-1.44827	-0.100233
Xanthine	-0.0674865	-0.127354	-0.0598675
Tyrosine	0.1309	0.17012	0.0392197
Uridine	0.405001	0.432005	0.027004
Isoleucine	-1.54889	-1.59705	-0.0481633
Pyridoxal	-1.61412	-1.54318	0.0709464
Adenine	-0.337841	-0.318777	0.019064
X.2Deoxyuridine	-0.478914	-0.460822	0.0180917
Inosine	0.915492	0.93541	0.0199174
Kynurenine	-0.562817	-0.433759	0.129058
X.2_AminoadipicAcid	0.91821	0.723005	-0.195205
Guanosine	-0.0804319	-0.0286398	0.0517921
Glutamate	2.12523	2.17899	0.0537523
Argininosuccinate	-1.25027	-0.959359	0.290909
Phenylalanine	1.05665	1.05864	0.0019958
UricAcid	0.645905	0.52815	-0.117755
Thymidine	-0.386576	-0.317892	0.0686841
N_AcetylneuraminicAcid	0.720383	0.80642	0.0860364
Adenosine	-0.0549723	0.125066	0.180038
ShikimicAcid	-0.454738	-0.502512	-0.0477734
N_Acetyl_L_Glycine	-0.496939	-0.539016	-0.0420765
Lactate	1.62887	1.66006	0.0311927
N_alpha_acetyl_L_glutamine	-0.109646	-0.0487722	0.0608739
D_Glucose.6_phosphate	0.635334	0.640107	0.00477343
D_Fructose.6_phosphate	-0.142207	-0.0987299	0.0434773
D_Mannose_1_phosphate	1.25444	1.25417	-0.000270893
alpha_D_Glucose_1_phosphate	0.361943	0.307152	-0.0547903
alpha_D_Ribose_5_phosphate	-0.296485	-0.246714	0.0497711
Tryptophan	0.606235	0.606122	-0.000112396
D_Sedoheptulose_7_phosphate	0.745913	0.694386	-0.0515265
gamma_Glu_Cys	-0.390606	-0.355973	0.0346332
Xanthosine	-0.469702	-0.537448	-0.0677461
D_Xylulose_5_phosphate	0.707576	0.740172	0.0325965
N_Acetyl_alpha_D_glucosamine_1_phosphate	0.0159828	0.0212176	0.00523473
GlutathioneReduced	1.83236	1.88891	0.0565454
Ophthalmate	-0.707711	-0.744376	-0.0366648
N_Acetyl_D_glucosamine_6_phosphate	0.0361396	-0.0275735	-0.0637132
Dihydrosphingosine	-0.4802	-0.538579	-0.0583794
OroticAcid	-0.782431	-0.850238	-0.0678066
X.2_Deoxy_D_glucose_6_phosphate	-0.418859	-0.462342	-0.0434828
NAD	1.35485	1.33614	-0.0187111
Pyruvate	0.398959	0.309637	-0.0893219
CMP	0.722685	0.711592	-0.0110933
O_Phospho_L_Serine	-0.939077	-0.881201	0.0578762
dCMP	-1.28226	-1.26878	0.0134824
DihydroxyacetonePhosphate	0.560917	0.626927	0.0660094
UMP	1.39332	1.39391	0.000595388
IMP	0.854378	0.900257	0.0458795
Methylthioadenosine	-0.247659	-0.258698	-0.0110395
AMP	1.99032	2.02008	0.0297596
PantothenicAcid	1.02445	1.06695	0.0424991
dAMP	-1.34039	-1.49358	-0.153182
MethylmalonicAcid	0.217834	0.224428	0.0065938
Succinate	2.14579	2.17339	0.0276002
X.5_Hydroxyindoleacetate	-0.528004	-0.44867	0.0793337
cAMP	0.0233939	0.0178472	-0.00554667
GlutathioneOxidized	1.52361	1.51131	-0.0123005
N_Carbamyl_L_glutamic.acid	-1.42611	-1.34288	0.0832265
ItaconicAcid	1.59535	1.45353	-0.141814
Malate	1.70664	1.71504	0.00839892
Hydroxyglutaric.acid	1.27885	1.29504	0.0161924
alpha_KetoglutaricAcid	0.429867	0.453597	0.0237296
N_Carbamoyl_DL_aspartic.acid	1.2296	1.2852	0.0555987
N_Acetyl_Aspartate	2.1936	2.25435	0.0607498
Fumarate	0.639195	0.72424	0.0850454
N_Acetylglutamate	1.0872	1.1146	0.0273985
GDP_Mannose	-0.0783999	-0.0515153	0.0268846
UDP_galactose	1.74771	1.7301	-0.0176099
UDP_glucose	0.566082	0.543781	-0.0223007
CDP	0.140488	0.0674769	-0.073011
X.3_Phosphoglycerate	0.798794	0.800753	0.00195871
D_Fructose_1_6_biphosphate	0.641424	0.666526	0.0251013
UDP	0.462905	0.442737	-0.0201683
GDP	-0.22335	-0.196105	0.0272446
QuinolinicAcid	-1.01333	-1.10992	-0.0965921
Pyridoxal_5_phosphate	-0.176388	-0.15906	0.0173281
Citrate	2.14572	2.16926	0.0235368
X.4_PyridoxicAcid	-1.21269	-1.33969	-0.127003
ADP	0.912936	0.94522	0.0322843
IDP	0.259663	0.301898	0.042235
Homocitrate	0.550374	0.56712	0.0167452
MethylcitricAcid	-0.448467	-0.392721	0.0557466
dTDP	0.771096	0.831838	0.0607421
Adenylosuccinate	-0.0164286	0.00305862	0.0194872
Indoxyl_3_sulfate	-0.350818	-0.529307	-0.178489
UDP_Glucuronate	0.861687	0.839231	-0.0224555
CTP	0.0629555	0.0562838	-0.00667174
FAD	-0.33891	-0.326778	0.0121315
GTP	0.344792	0.389131	0.0443396
PRPP	-0.309109	-0.264459	0.0446494
UTP	1.23784	1.24797	0.0101299
ITP	0.686721	0.727594	0.0408734
ATP	1.5044	1.54622	0.0418218
dTTP	-0.451455	-0.427185	0.0242695
CoA	-0.482294	-0.391135	0.091159
Acetyl_CoA	-1.03235	-1.07916	-0.0468055
S_Adenosyl_L_Methionine	0.131721	0.144716	0.012995
L_carnitine	1.60667	1.54184	-0.064828
AnthranillicAcid	0.242297	0.226825	-0.015472
NicotinamideMononucleotide	0.0347028	-0.0214233	-0.056126
O_Acetylcarnitine	2.30311	2.26403	-0.0390791
X.1_methylnicotinamide	-0.470076	-0.428172	0.0419036
NicotinicAcid	-0.439832	-0.377576	0.0622563
Nicotinamide	1.276	1.34179	0.0657853
OphthalmicAcid	-0.819891	-0.846241	-0.0263498
Methylmalonate	0.0157863	0.0203857	0.00459933
Nudifloramide	-1.70415	-1.77444	-0.0702913
N_methylNicotinamide	-1.19645	-1.1821	0.0143477
Propionylcarnitine	0.759372	0.491907	-0.267465
S_Adenosyl_L_Homocysteine	-0.888985	-0.875004	0.0139809
N_Methyl_4_Pyridone_3_Carboxamide	-0.572723	-0.694275	-0.121552
Glutarylcarnitine	-1.02268	-1.32458	-0.301903
Butyrylcarnitine	0.372936	0.224888	-0.148048
Isobutyrylcarnitine	1.40249	1.25451	-0.14798
NN_Dimethyltryptamine	-0.113902	-0.123683	-0.00978043
X.2_Methylbutyryl.carnitine	0.436158	0.223734	-0.212424
Isovalerylcarnitine	0.798231	0.577083	-0.221148
Hexanoylcarnitine	-0.228481	-0.404551	-0.17607
Octanoylcarnitine	-0.880626	-1.06268	-0.182052
Decanoylcarnitine	-0.786347	-0.95096	-0.164613
Lauroylcarnitine	-0.702432	-0.842564	-0.140132
Palmitoylcarnitine	-1.03412	-1.15422	-0.120094
Oleoylcarnitine	-0.904184	-0.990924	-0.0867398

## Sheet: Fig 5D
		Arg1fl/fl	Arg1fl/flCX3CR1cre/+
		1.66367	1.26899
		1.58583	1.3236
		1.34248	1.60978
		1.82793	1.24411
		1.75132	1.3334
		1.43783	1.35765
			1.44485
	Unpaired t test
	P value	0.0208
	P value summary	*
	Significantly different (P < 0.05)?	Yes
	One- or two-tailed P value?	Two-tailed
	t, df	t=2.696, df=11

## Sheet: Fig 5E
		Arg1fl/fl	Arg1fl/flCX3CR1cre/+
		519558	415601
		489636	374502
		815112	425871
		467927	458235
		487931	374326
		525025	464673
			508793
	Unpaired t test
	P value	0.0468
	P value summary	*
	Significantly different (P < 0.05)?	Yes
	One- or two-tailed P value?	Two-tailed
	t, df	t=2.239, df=11

## Sheet: Fig 5F
		Arg1fl/fl	Arg1fl/flCX3CR1cre/+
		10.697	6.008
		13.947	22.517
		17.253	19.056
		20.125	21.615
		19.929	16.532
		16.027	14.087
			15.534
	Unpaired t test
	P value	0.9564
	P value summary	ns
	Significantly different (P < 0.05)?	No
	One- or two-tailed P value?	Two-tailed
	t, df	t=0.05593, df=11

## Sheet: Fig 5G
		Arg1fl/fl	Arg1flflCX3CR1cre/+
		5.57	9.71
		1.34	6.77
		4.39	6.7
		0.52	4.47
		4.2	6.14
		5.53	6.14
		2.56
		3.18
		Unpaired t test
		P value	0.0059
		P value summary	**
		Significantly different (P < 0.05)?	Yes
		One- or two-tailed P value?	Two-tailed
		t, df	t=3.340, df=12

## Sheet: Fig 5H
	IL10 %			IL10 MFI			TGFb %			TGFb MFI
	Arg1fl/fl	Arg1fl/flCX3CR1cre/+		Arg1fl/fl	Arg1fl/flCX3CR1cre/+		Arg1fl/fl	Arg1fl/flCX3CR1cre/+		Arg1fl/fl	Arg1fl/flCX3CR1cre/+
	7.881	10.296		3549.48	3802.61		52.63	54.814		16051.3	17529.2
	10.613	17.032		3398.36	4380.15		40.714	57.908		15300.9	19793
	9.042	8.478		3568.83	3435.53		67.252	57.078		19472.7	17339.6
	2.857	14.331		2834.92	4324.93		33.605	68.284		14204.9	19757.1
	6.285	23.384		3081.46	5298.52		40.541	78.68		15162.8	23856.2
		11.451			3727.53			68.442			19757.1
	Unpaired t test			Unpaired t test			Unpaired t test			Unpaired t test
	P value	0.0339		P value	0.0253		P value	0.0313		P value	0.0239
	P value summary	*		P value summary	*		P value summary	*		P value summary	*
	Significantly different (P < 0.05)?	Yes		Significantly different (P < 0.05)?	Yes		Significantly different (P < 0.05)?	Yes		Significantly different (P < 0.05)?	Yes
	One- or two-tailed P value?	Two-tailed		One- or two-tailed P value?	Two-tailed		One- or two-tailed P value?	Two-tailed		One- or two-tailed P value?	Two-tailed
	t, df	t=2.500, df=9		t, df	t=2.679, df=9		t, df	t=2.548, df=9		t, df	t=2.713, df=9
