# Supplementary material for: Monocyte infiltration induces CNS arginine catabolism to fuel neuroinflammation
Source: Nat Immunol. 2026 May 18;27(7):1418–32. doi: 10.1038/s41590-026-02516-4 (PMC13310764; doi:10.1038/s41590-026-02516-4)
Supplement: Supplementary file 10 — Statistical source data. [file 41590_2026_2516_MOESM10_ESM.xlsx]

## Sheet: Fig 6A
	CSF			Plasma
	control diet	Arginine free diet		control diet	Arginine free diet
	32.147	18.541		188.592	108.858
	19.195	15.27		120.377	89.243
	21.089	19.033		156.964	111.995
	22.782	18.466		142.208	123.743
	29.479	13.109		185.948	107.365
	38.813	14.813		170.367	99.736
	36.542	12.174		164.739	87.757
	30.602	13.661		146.35	124.809
		21.668			123.716
		17.072			55.887
		15.38			107.868
	Unpaired t test			Unpaired t test
	P value	<0.0001		P value	<0.0001
	P value summary	****		P value summary	****
	Significantly different (P < 0.05)?	Yes		Significantly different (P < 0.05)?	Yes
	One- or two-tailed P value?	Two-tailed		One- or two-tailed P value?	Two-tailed
	t, df	t=5.258, df=17		t, df	t=5.584, df=17

## Sheet: Fig 6B
	Time (d)	control diet																			arginine free diet
	0	0	0	0	0	0	0	0	0	0	0	0	0	0	0	0	0	0	0	0	0	0	0	0	0	0	0	0	0	0	0	0	0	0	0	0	0	0	0
	10	0	0	0	0	0	0	0	0	0	0	0	0	0	0	0	0	0	0	0	0	0	0	0	0	0	0	0	0	0	0	0	0	0	0	0	0	0	0
	11	0	0	0	0	0	0	0	0	0	0	0	0	0	0	0	0	0	0	0	0	0	0	0	0	0	0	0	0	0	0	0	0	0	0	0	0	0	0
	12	0	0	0	0	0	0	0	1	0	0	0	0	0	0	0	0	0	0	0	0	0	0	0	0	0	0	0	0	0	0	0	0	0	0	0	0	0	0
	13	1	0	0	0	0	1	0	2	0	0.75	0	0	0	1	0	0	0	0	0	0	0	0	1	0	0	0	0	0.5	0.5	0	0	0	0	0	0	0.5	0	0
	14	1	0	0	0.75	0.5	2	0	2	0	1.5	0	0	0.5	1	0	1	0	0	0	0	0	0	1.5	0	0.5	0.75	0	1.5	1	0	0	0	0	0	1.5	1.5	0	0
	15	1.5	1	1	1	1.25	3	0	2.5	0.5	2.5	1.5	1.25	1.5	2	0	1.5	0	0	0	0	0	1	1.5	0	1.25	2	1	2	1.5	0	0.5	0	0	0.5	2.25	1.75	0.5	0
	16	2	1.75	2	2	2	3	0	3	1	3	2.25	3	2	3	0	2	0	0	1	0	1	1.5	3	0	1.5	2	1.5	3	2	0	1	0	0	1	2.25	2.5	1.5	1
	17	2.5	2	2.5	3	3	3	1	3	1.25	3	3	3	2.5	3	0	2.75	0	0	1	1	1.5	3	3	0	2	3	1.5	3	2.5	1	1.5	1	1	1	3	2.5	2	1.25
	18	3	3	3	3	3	3	1.5	2.75	2	3	3	3	3	3	1	3	0	1	2	1.25	2.5	3	3	0	3	3	3	3	3	1.25	2.25	1.5	1	2	3	3	2.75	2
	19	3	3	3	3	3	3	2	2.25	3	3	3	2.5	3	3	2	2.5	0	1.5	2.75	1.5	3	3	3	1	3	3	3	3	3	2	3	2	2	3	3	3	3	3
	20	2	2.25	3	2	3	3	3	2	3	3	3	2	3	2.5	3	2	0	2	3	2.25	3	3	2.5	1.5	3	3	3	3	3	3	3	3	2	3	3	3	3	3
	21	2.5	2	3	1.5	3	3	3	2	3	3	3	1.75	3	2	3	2	1.5	2	3	3	3	3	2	2.25	3	2	3	3	3	3	2.5	3	3	3	2.75	3	2.25	3
	22	2	1.5	2	1.5	2	3	3	2	3	2.5	3	1.75	3	2	3	1.75	1.5	3	3	3	3	3	2	3	3	2	3	3	2.5	3	2	3	3	3	2.75	3	2	3
	23	2	1.25	2	1.5	2.5	2.5	3	2	3	2	2.75	1.5	3	2	3	1.5	2	3	2.5	3	3	3	2	3	3	2	3	3	2	3	2	3	2.5	3	2.75	3	2	3
	24	2	1.25	2	1.5	2	2.25	3	1.75	2	2	2.75	1.25	3	2	3	1.5	3	2.5	2	3	2.5	3	1.5	3	3	2	3	2.25	2	3	1.5	2.5	2	3	3	3	2	3
		AUC
		control diet	arginine free diet
		8.5	11.63
		6.5	11.75
		9.5	12
		6.25	8
		10	10.5
		11.13	12
		12	8.5
		7.875	12
		11.5	11.63
		10	10
		11.63	12
		6.625	8.75
		12	11.75
		8.25	10.5
		12	12
		7	11.25
		6.5	12
		10.25	8.75
		11	12
		Unpaired t test
		P value	0.0146
		P value summary	*
		Significantly different (P < 0.05)?	Yes
		One- or two-tailed P value?	Two-tailed
		t, df	t=2.565, df=36

## Sheet: Fig 6D
	control	arginine free diet
	14.6849	24.2099
	16.7758	33.0137
	21.6456	35.509
	13.8725	26.6756
	21.4546	13.7267
		22.4596
		15.9062
		28.0522
		33.2992
		27.2377
	Unpaired t test
	P value	0.0322
	P value summary	*
	Significantly different (P < 0.05)?	Yes
	One- or two-tailed P value?	Two-tailed
	t, df	t=2.399, df=13

## Sheet: Fig 6E
	control	arginine free diet
	0.534306	0.444726
	0.54576	0.629577
	0.634651	0.488373
	0.643459	0.578727
	0.567141	0.57354
	0.585561	0.60471
	0.509952	2.25477
	0.474689	1.12309
	0.522422	1.52508
	0.542409	1.62163
	Unpaired t test
	P value	0.0434
	P value summary	*
	Significantly different (P < 0.05)?	Yes
	One- or two-tailed P value?	Two-tailed
	t, df	t=2.173, df=18

## Sheet: Fig 6F
		4HNE				MDA
		control	arginine free diet			control	arginine free diet
		1.83075	2.28145			21.1899	92.1925
		1.59602	1.91291			18.7005	21.1899
		1.73817	2.54536			16.8467	11.2776
		1.84915	2.7995			9.49	82.0763
		1.91291	2.46179			13.0895	12.2822
		1.86528	2.72169			2.60723	27.779
		1.91581	1.90429			5.27903	27.2054
		1.8128	2.69468			17.2026	38.0652
		1.84649	2.83671			1.31669	33.5398
		Unpaired t test				Unpaired t test
		P value	<0.0001			P value	0.017
		P value summary	****			P value summary	*
		Significantly different (P < 0.05)?	Yes			Significantly different (P < 0.05)?	Yes
		One- or two-tailed P value?	Two-tailed			One- or two-tailed P value?	Two-tailed
		t, df	t=5.191, df=16			t, df	t=2.663, df=16

## Sheet: Fig 6G
	control	arginine free diet
	51483	48411
	53093	41525
	54380	45526
	45526	49583
	52371	52551
	56275	49583
	62160	42094
		46152
	Unpaired t test
	P value	0.0121
	P value summary	*
	Significantly different (P < 0.05)?	Yes
	One- or two-tailed P value?	Two-tailed
	t, df	t=2.913, df=13

## Sheet: Fig 6H
	control	arginine free diet
	51132.1	47917.5
	48081.5	48742.9
	46467.7	39058.8
	50957.5	52014
	49245.1	48081.5
	43404.2	50610.2
	46786	528702
	42381.6	898858
	42093.9	487931
	46945.9	718817
	Unpaired t test
	P value	0.032
	P value summary	*
	Significantly different (P < 0.05)?	Yes
	One- or two-tailed P value?	Two-tailed
	t, df	t=2.324, df=18

## Sheet: Fig 6I
	control	arginine free diet
	3.641	4.227
	7.031	4.872
	8.091	9.042
	4.268	3.254
	2.76	4.283
	5.031	9.525
	9.091	8.173
	11.41	6.09
	5.268	6.598
	5.568	2.638
	Unpaired t test
	P value	0.7655
	P value summary	ns
	Significantly different (P < 0.05)?	No
	One- or two-tailed P value?	Two-tailed
	t, df	t=0.3028, df=18

## Sheet: Fig 6J
		untreated	EAE CM	EAE CM + 6mM arginine
		69.45	77.5	62.13
		63.25	73.38	61
		63.5	81.69	57.59
		64.7	79.97	69.69
	Tukey's multiple comparisons test	Mean diff.	95.00% CI of diff.	Below threshold?	Summary	Adjusted P Value
	unstimulated vs. EAE CM	-12.91	-20.76 to -5.063	Yes	**	0.0033
	unstimulated vs. EAE CM + 6mM arginine	2.623	-5.224 to 10.47	No	ns	0.6343
	EAE CM vs. EAE CM + 6mM arginine	15.53	7.686 to 23.38	Yes	***	0.001
	ANOVA summary
	F	17.51
	P value	0.0008
	P value summary	***
	Significant diff. among means (P < 0.05)?	Yes
	R squared	0.7955

## Sheet: Fig 6L
		EAE CM	EAE CM + L-arg	untreated
		92.68	8.57	0
		95	4.55	0
		91.84	5.77	0
		43.21
		90.2
		72.73
	Tukey's multiple comparisons test	Mean diff.	95.00% CI of diff.	Below threshold?	Summary	Adjusted P Value
	EAE CM vs. EAE CM + L-arg	74.65	44.93 to 104.4	Yes	***	0.0002
	EAE CM vs. unstimulated	80.94	51.22 to 110.7	Yes	****	<0.0001
	EAE CM + L-arg vs. unstimulated	6.297	-28.02 to 40.61	No	ns	0.8673
	ANOVA summary
	F	40.19
	P value	<0.0001
	P value summary	****
	Significant diff. among means (P < 0.05)?	Yes
	R squared	0.8993

[truncated: 3 more sheets: Fig 6M, Fig 6N, Fig 6O]
