# Supplementary material for: Monocyte infiltration induces CNS arginine catabolism to fuel neuroinflammation
Source: Nat Immunol. 2026 May 18;27(7):1418–32. doi: 10.1038/s41590-026-02516-4 (PMC13310764; doi:10.1038/s41590-026-02516-4)
Supplement: Supplementary file 11 — Statistical source data. [file 41590_2026_2516_MOESM11_ESM.xlsx]

## Sheet: Ext 1B
	healthy	peak	recovery
	4.46	90.1	12.2
	3.32	82	13
	2.86	70.2	17.8
	4.31	88.2	8.71
	4.32	82.8	24.2
			12.3
			45.3
			26.4
Tukey's multiple comparisons test	Mean diff.	95.00% CI of diff.	Below threshold?	Summary	Adjusted P Value
healthy vs. peak	-78.81	-93.77 to -63.85	Yes	****	<0.0001	A-B
healthy vs. recovery	-16.13	-29.62 to -2.650	Yes	*	0.0186	A-C
peak vs. recovery	62.67	49.19 to 76.16	Yes	****	<0.0001	B-C
ANOVA summary
F	108.1
P value	<0.0001
P value summary	****
Significant diff. among means (P < 0.05)?	Yes
R squared	0.9351

## Sheet: Ext 1F
	CD45+	CD45-
	33.2	9.11
	48.4	9.3
	33.2	11.5
	32.4	12.3
	35	9.75
	35.3	7.81
	35.5	7.03
	24.7	6.61
	39.5	6.03
	Unpaired t test
	P value	<0.0001
	P value summary	****
	Significantly different (P < 0.05)?	Yes
	One- or two-tailed P value?	Two-tailed
	t, df	t=11.88, df=16
