# Supplementary material for: Monocyte infiltration induces CNS arginine catabolism to fuel neuroinflammation
Source: Nat Immunol. 2026 May 18;27(7):1418–32. doi: 10.1038/s41590-026-02516-4 (PMC13310764; doi:10.1038/s41590-026-02516-4)
Supplement: Supplementary file 12 — Statistical source data. [file 41590_2026_2516_MOESM12_ESM.xlsx]

## Sheet: Ext 2AB
	For raw data - see Fig 1

## Sheet: Ext 2CD
	For raw data - see Fig 1
	weak_metabolites_CSF				weak_metabolites_SC
					metabolite	significance
	metabolite	significance			Thiamine	Remission-Healthy	▲
	Arginine	Peak-Healthy	❖		Cytidine	Remission-Healthy	▲
	Histidine	Peak-Healthy	❖		Histidine	Peak-Healthy	❖
	myo-Inositol	Peak-Healthy	❖		Serine	Peak-Healthy	❖
	L-Arabinose	Peak-Healthy	❖		Sorbose	Peak-Healthy	❖
	Citrulline	Peak-Healthy	❖		L_Arabitol_Xylitol	Peak-Healthy	❖
	Allantoin	Peak-Healthy	❖		Uracil	Peak-Healthy	❖
	Creatinine	Remission-Peak	●		Cytidine	Peak-Healthy	❖
	O-Phosphorylethanolamine	Peak-Healthy	❖		Xanthine	Peak-Healthy	❖
	Hypoxanthine	Remission-Healthy	▲		Isoleucine	Peak-Healthy	❖
	Isoleucine	Peak-Healthy	❖		Leucine	Peak-Healthy	❖
	Leucine	Peak-Healthy	❖		Adenine	Peak-Healthy	❖
	D-Mannose-1-phosphate	Peak-Healthy	❖		Guanosine	Peak-Healthy	❖
	Orotic Acid	Peak-Healthy	❖		Glutamate	Peak-Healthy	❖
	Pantothenic Acid	Peak-Healthy	❖		N_alpha_acetyl_L_glutamine	Peak-Healthy	❖
	cAMP	Peak-Healthy	❖		D_Glucose.6_phosphate	Peak-Healthy	❖
	N-Carbamoyl-DL-aspartic acid	Peak-Healthy	❖		D_Mannose_1_phosphate	Peak-Healthy	❖
	Itaconic Acid	Peak-Healthy	❖		alpha_D_Ribose_5_phosphate	Peak-Healthy	❖
	UDP-N-Acetylgalactos.glucos.a	Peak-Healthy	❖		D_Sedoheptulose_7_phosphate	Peak-Healthy	❖
	Pyridoxal-5-phosphate	Remission-Peak	●		D_Fructose.6_phosphate	Peak-Healthy	❖
	Homocitrate	Peak-Healthy	❖		alpha_D_Glucose_1_phosphate	Peak-Healthy	❖
	dTDP	Remission-Healthy	▲		N_Acetyl_alpha_D_glucosamine_	Peak-Healthy	❖
	Indoxyl-3-sulfate	Peak-Healthy	❖		Pyruvate	Peak-Healthy	❖
	X1-methylnicotinamide	Peak-Healthy	❖		CMP	Peak-Healthy	❖
	Nudifloramide	Remission-Healthy	▲		dCMP	Peak-Healthy	❖
	X3-Hyroxykynurenine	Remission-Peak	●		O_Phospho_L_Serine	Peak-Healthy	❖
	Propionylcarnitine	Peak-Healthy	❖		UMP	Peak-Healthy	❖
	Methylmalonate	Remission-Peak	●		IMP	Remission-Healthy	▲
	Butyrylcarnitine	Peak-Healthy	❖		PantothenicAcid	Remission-Healthy	▲
	Isobutyrylcarnitine	Peak-Healthy	❖		dAMP	Peak-Healthy	❖
	Tryptophan	Peak-Healthy	❖		cAMP	Remission-Healthy	▲
	X2-Methylbutyrylcarnitine	Peak-Healthy	❖		N_Carbamoyl_DL_aspartic.acid	Peak-Healthy	❖
					UDP_galactose	Remission-Healthy	▲
					UDP_glucose	Remission-Healthy	▲
					CDP	Peak-Healthy	❖
					X.3_Phosphoglycerate	Peak-Healthy	❖
					UDP	Peak-Healthy	❖
					GDP	Peak-Healthy	❖
					D_Fructose_1_6_biphosphate	Peak-Healthy	❖
					Pyridoxal_5_phosphate	Peak-Healthy	❖
					MethylcitricAcid	Peak-Healthy	❖
					Indoxyl_3_sulfate	Peak-Healthy	❖
					PRPP	Peak-Healthy	❖
					UTP	Peak-Healthy	❖
					S_Adenosyl_L_Methionine	Peak-Healthy	❖
					X.1_methylnicotinamide	Remission-Healthy	▲
					S_Adenosyl_L_Homocysteine	Peak-Healthy	❖
					Tryptophan	Remission-Healthy	▲
