# Supplementary material for: Monocyte infiltration induces CNS arginine catabolism to fuel neuroinflammation
Source: Nat Immunol. 2026 May 18;27(7):1418–32. doi: 10.1038/s41590-026-02516-4 (PMC13310764; doi:10.1038/s41590-026-02516-4)
Supplement: Supplementary file 13 — Statistical source data. [file 41590_2026_2516_MOESM13_ESM.xlsx]

## Sheet: Ext 3A
		Arg1						iNOS						Arg2
	healthy	7.43	1.38	0.2	0.4	1.21			0.23		1.65	0.29		1.57	0.6	1.2	1.6	0.56
	Peak	1233.76	2406.9	7909.37	6613.6	4940.56	6890.6	5707.04	2538.99	11647.6	8479.29	1490.12	2991.31	124.06	107.97	171.28	101.37	114.67	156.08
	Recovery	73.58	46.74	327.99	33.47	337.61		226.04	105.99	647.68	38.56	434.55		37.58	44.82	60.49	33.78	49.09
		Tukey's multiple comparisons test	Predicted (LS) Mean diff.	95.00% CI of diff.	Below threshold?	Summary	Adjusted P Value
		Arg1
		healthy vs. Peak	-4997	-7589 to -2405	Yes	***	0.0001
		healthy vs. Recovery	-161.8	-2869 to 2546	No	ns	0.9883
		Peak vs. Recovery	4835	2243 to 7427	Yes	***	0.0002
		iNOS
		healthy vs. Peak	-5475	-8502 to -2448	Yes	***	0.0002
		healthy vs. Recovery	-289.8	-3416 to 2837	No	ns	0.9722
		Peak vs. Recovery	5185	2593 to 7777	Yes	****	<0.0001
		Arg2
		healthy vs. Peak	-128.1	-2720 to 2464	No	ns	0.992
		healthy vs. Recovery	-44.05	-2752 to 2663	No	ns	0.9991
		Peak vs. Recovery	84.09	-2508 to 2676	No	ns	0.9965
		Two-way ANOVA	Ordinary
		Alpha	0.05
		Source of Variation	% of total variation	P value	P value summary	Significant?
		Interaction	17.7	0.0024	**	Yes
		Row Factor	36.86	<0.0001	****	Yes
		Column Factor	9.084	0.0106	*	Yes

## Sheet: Ext 3D
		Arg1- iNOS+					Arg1+ iNOS+					Arg1+ iNOS-					Arg1- iNOS-
	CCR2+ mdcs	4.49	0.59	12.547	10.726	3.451	9.224	4.377	15.961	10.843	6.437	51.254	67.861	33.201	34.476	47.062	35.032	27.172	38.291	43.955	43.05
	CCR2- mdcs/CAMs/cDC2	9.637	6.54	22.317	26.907	11.531	12.671	6.698	21.061	24.168	9.444	43.829	47.43	25.167	20.478	38.326	33.862	39.333	31.456	28.447	40.698
	microglia	1.089	0.335	2.865	2.556	0.733	0.254	0	0.195	0.349	0.092	2.722	4.067	0.918	0.736	1.467	95.935	95.597	96.022	96.359	97.709
	Tukey's multiple comparisons test	Mean diff.	95.00% CI of diff.	Below threshold?	Summary	Adjusted P Value
	CCR2+ mdcs
	Arg1- iNOS+ vs. Arg1+ iNOS+	-3.008	-14.85 to 8.833	No	ns	0.9057
	Arg1- iNOS+ vs. Arg1+ iNOS-	-40.41	-52.25 to -28.57	Yes	****	<0.0001
	Arg1- iNOS+ vs. Arg1- iNOS-	-31.14	-42.98 to -19.30	Yes	****	<0.0001		Two-way ANOVA	Ordinary
	Arg1+ iNOS+ vs. Arg1+ iNOS-	-37.4	-49.24 to -25.56	Yes	****	<0.0001		Alpha	0.05
	Arg1+ iNOS+ vs. Arg1- iNOS-	-28.13	-39.97 to -16.29	Yes	****	<0.0001
	Arg1+ iNOS- vs. Arg1- iNOS-	9.271	-2.570 to 21.11	No	ns	0.173		Source of Variation	% of total variation	P value	P value summary	Significant?
								Interaction	41.77	<0.0001	****	Yes
	CCR2- mdcs/CAMs/cDC2							Row Factor	0	>0.9999	ns	No
	Arg1- iNOS+ vs. Arg1+ iNOS+	0.578	-11.26 to 12.42	No	ns	0.9992		Column Factor	52.88	<0.0001	****	Yes
	Arg1- iNOS+ vs. Arg1+ iNOS-	-19.66	-31.50 to -7.819	Yes	***	0.0003
	Arg1- iNOS+ vs. Arg1- iNOS-	-19.37	-31.21 to -7.532	Yes	***	0.0004
	Arg1+ iNOS+ vs. Arg1+ iNOS-	-20.24	-32.08 to -8.397	Yes	***	0.0002
	Arg1+ iNOS+ vs. Arg1- iNOS-	-19.95	-31.79 to -8.110	Yes	***	0.0003
	Arg1+ iNOS- vs. Arg1- iNOS-	0.2868	-11.55 to 12.13	No	ns	>0.9999
	microglia
	Arg1- iNOS+ vs. Arg1+ iNOS+	1.338	-10.50 to 13.18	No	ns	0.9904
	Arg1- iNOS+ vs. Arg1+ iNOS-	-0.4664	-12.31 to 11.37	No	ns	0.9996
	Arg1- iNOS+ vs. Arg1- iNOS-	-94.81	-106.6 to -82.97	Yes	****	<0.0001
	Arg1+ iNOS+ vs. Arg1+ iNOS-	-1.804	-13.64 to 10.04	No	ns	0.9772
	Arg1+ iNOS+ vs. Arg1- iNOS-	-96.15	-108.0 to -84.31	Yes	****	<0.0001
	Arg1+ iNOS- vs. Arg1- iNOS-	-94.34	-106.2 to -82.50	Yes	****	<0.0001
	Arg1- iNOS+
	CCR2+ mdcs vs. CCR2- mdcs/CAMs/cDC2	-9.026	-19.79 to 1.734	No	ns	0.1163
	CCR2+ mdcs vs. microglia	4.845	-5.915 to 15.60	No	ns	0.5254
	CCR2- mdcs/CAMs/cDC2 vs. microglia	13.87	3.111 to 24.63	Yes	**	0.0085
	Arg1+ iNOS+
	CCR2+ mdcs vs. CCR2- mdcs/CAMs/cDC2	-5.44	-16.20 to 5.320	No	ns	0.4458
	CCR2+ mdcs vs. microglia	9.19	-1.569 to 19.95	No	ns	0.1078
	CCR2- mdcs/CAMs/cDC2 vs. microglia	14.63	3.871 to 25.39	Yes	**	0.0053
	Arg1+ iNOS-
	CCR2+ mdcs vs. CCR2- mdcs/CAMs/cDC2	11.72	0.9651 to 22.48	Yes	*	0.0298
	CCR2+ mdcs vs. microglia	44.79	34.03 to 55.55	Yes	****	<0.0001
	CCR2- mdcs/CAMs/cDC2 vs. microglia	33.06	22.30 to 43.82	Yes	****	<0.0001
	Arg1- iNOS-
	CCR2+ mdcs vs. CCR2- mdcs/CAMs/cDC2	2.741	-8.019 to 13.50	No	ns	0.8121
	CCR2+ mdcs vs. microglia	-58.82	-69.58 to -48.06	Yes	****	<0.0001
	CCR2- mdcs/CAMs/cDC2 vs. microglia	-61.57	-72.32 to -50.81	Yes	****	<0.0001

## Sheet: Ext 3G
		Arg1- iNOS+				Arg1+ iNOS+				Arg1+ iNOS-				Arg1- iNOS-
	mdcs	3.166	0.828	1.466	1.504	8.051	3.541	6.3	2.795	61.14	74.379	69.011	62.086	27.644	21.252	23.224	33.615
	CAMs/cDC2s	1.708	0.481	1.427	1.266	1.281	0.625	1.48	0.497	13.981	16.482	13.266	14.376	83.031	82.412	83.827	83.861
	microglia	0.853	0.172	0.31	0.491	0	0	0	0	0.085	0.344	0.388	0.351	99.062	99.485	99.302	99.158
	Tukey's multiple comparisons test	Mean diff.	95.00% CI of diff.	Below threshold?	Summary	Adjusted P Value
	mdcs							Two-way ANOVA	Ordinary
	Arg1- iNOS+ vs. Arg1+ iNOS+	-3.431	-8.314 to 1.452	No	ns	0.2493		Alpha	0.05
	Arg1- iNOS+ vs. Arg1+ iNOS-	-64.91	-69.80 to -60.03	Yes	****	<0.0001
	Arg1- iNOS+ vs. Arg1- iNOS-	-24.69	-29.58 to -19.81	Yes	****	<0.0001		Source of Variation	% of total variation	P value	P value summary	Significant?
	Arg1+ iNOS+ vs. Arg1+ iNOS-	-61.48	-66.37 to -56.60	Yes	****	<0.0001		Interaction	36.57	<0.0001	****	Yes
	Arg1+ iNOS+ vs. Arg1- iNOS-	-21.26	-26.15 to -16.38	Yes	****	<0.0001		Row Factor	7.071e-11	>0.9999	ns	No
	Arg1+ iNOS- vs. Arg1- iNOS-	40.22	35.34 to 45.10	Yes	****	<0.0001		Column Factor	63.03	<0.0001	****	Yes
	CAMs/cDC2s
	Arg1- iNOS+ vs. Arg1+ iNOS+	0.2498	-4.633 to 5.133	No	ns	0.999
	Arg1- iNOS+ vs. Arg1+ iNOS-	-13.31	-18.19 to -8.423	Yes	****	<0.0001
	Arg1- iNOS+ vs. Arg1- iNOS-	-82.06	-86.95 to -77.18	Yes	****	<0.0001
	Arg1+ iNOS+ vs. Arg1+ iNOS-	-13.56	-18.44 to -8.672	Yes	****	<0.0001
	Arg1+ iNOS+ vs. Arg1- iNOS-	-82.31	-87.20 to -77.43	Yes	****	<0.0001
	Arg1+ iNOS- vs. Arg1- iNOS-	-68.76	-73.64 to -63.87	Yes	****	<0.0001
	microglia
	Arg1- iNOS+ vs. Arg1+ iNOS+	0.4565	-4.427 to 5.340	No	ns	0.9943
	Arg1- iNOS+ vs. Arg1+ iNOS-	0.1645	-4.719 to 5.048	No	ns	0.9997
	Arg1- iNOS+ vs. Arg1- iNOS-	-98.8	-103.7 to -93.91	Yes	****	<0.0001
	Arg1+ iNOS+ vs. Arg1+ iNOS-	-0.292	-5.175 to 4.591	No	ns	0.9985
	Arg1+ iNOS+ vs. Arg1- iNOS-	-99.25	-104.1 to -94.37	Yes	****	<0.0001
	Arg1+ iNOS- vs. Arg1- iNOS-	-98.96	-103.8 to -94.08	Yes	****	<0.0001
	Arg1- iNOS+
	mdcs vs. CAMs/cDC2s	0.5205	-3.911 to 4.952	No	ns	0.9556
	mdcs vs. microglia	1.285	-3.147 to 5.716	No	ns	0.7601
	CAMs/cDC2s vs. microglia	0.764	-3.668 to 5.196	No	ns	0.907
	Arg1+ iNOS+
	mdcs vs. CAMs/cDC2s	4.201	-0.2308 to 8.633	No	ns	0.0662
	mdcs vs. microglia	5.172	0.7400 to 9.604	Yes	*	0.0191
	CAMs/cDC2s vs. microglia	0.9708	-3.461 to 5.403	No	ns	0.8545
	Arg1+ iNOS-
	mdcs vs. CAMs/cDC2s	52.13	47.70 to 56.56	Yes	****	<0.0001
	mdcs vs. microglia	66.36	61.93 to 70.79	Yes	****	<0.0001
	CAMs/cDC2s vs. microglia	14.23	9.802 to 18.67	Yes	****	<0.0001
	Arg1- iNOS-
	mdcs vs. CAMs/cDC2s	-56.85	-61.28 to -52.42	Yes	****	<0.0001
	mdcs vs. microglia	-72.82	-77.25 to -68.39	Yes	****	<0.0001
	CAMs/cDC2s vs. microglia	-15.97	-20.40 to -11.54	Yes	****	<0.0001
