# Supplementary material for: Monocyte infiltration induces CNS arginine catabolism to fuel neuroinflammation
Source: Nat Immunol. 2026 May 18;27(7):1418–32. doi: 10.1038/s41590-026-02516-4 (PMC13310764; doi:10.1038/s41590-026-02516-4)
Supplement: Supplementary file 15 — Statistical source data. [file 41590_2026_2516_MOESM15_ESM.xlsx]

## Sheet: Ext 4B
	moDCs	moMACs
	1124	4392
	2815	4175
	2468	4926
	1627	3496
	1510	4407
	Unpaired t test
	P value	0.0003
	P value summary	***
	Significantly different (P < 0.05)?	Yes
	One- or two-tailed P value?	Two-tailed
	t, df	t=6.060, df=8

## Sheet: Ext 4E
	mdcs	healthy microglia	peak microglia	CAMs/cDC2s
	37.159	0.436	0.498	1.001
	66.803	0.412	1.705	10.334
	49.785	1.99	1.944	5.971
	21.598	0	2.761	0.508
	22.342		5.042	2.083
	11.111		4	0
Tukey's multiple comparisons test	Mean diff.	95.00% CI of diff.	Below threshold?	Summary	Adjusted P Value
mdcs vs. healthy homeo microglia	34.09	13.73 to 54.46	Yes	***	0.0009
mdcs vs. diseased microglia	32.14	13.93 to 50.36	Yes	***	0.0005
mdcs vs. CAMs	31.48	13.27 to 49.70	Yes	***	0.0006
healthy homeo microglia vs. diseased microglia	-1.949	-22.31 to 18.42	No	ns	0.9928
healthy homeo microglia vs. CAMs	-2.607	-22.97 to 17.76	No	ns	0.9833
diseased microglia vs. CAMs	-0.6578	-18.87 to 17.56	No	ns	0.9996
ANOVA summary
F	12.29
P value	0.0001
P value summary	***
Significant diff. among means (P < 0.05)?	Yes
R squared	0.6719

## Sheet: Ext 4I
	CD44			CD64			MerTK
	moDCs	moMACs		moDCs	moMACs		moDCs	moMACs
	17353	25867		13842	29097		3733	3586
	11075	28515		8325	39999		2204	9656
	12598	20544		12041	27295		3020	3011
	16625	36868		15216	36619		2794	5533
	Unpaired t test			Unpaired t test			Unpaired t test
	P value	0.011		P value	0.0008		P value	0.1536
	P value summary	*		P value summary	***		P value summary	ns
	Significantly different (P < 0.05)?	Yes		Significantly different (P < 0.05)?	Yes		Significantly different (P < 0.05)?	No
	One- or two-tailed P value?	Two-tailed		One- or two-tailed P value?	Two-tailed		One- or two-tailed P value?	Two-tailed
	t, df	t=3.628, df=6		t, df	t=6.199, df=6		t, df	t=1.633, df=6
