# Supplementary material for: Monocyte infiltration induces CNS arginine catabolism to fuel neuroinflammation
Source: Nat Immunol. 2026 May 18;27(7):1418–32. doi: 10.1038/s41590-026-02516-4 (PMC13310764; doi:10.1038/s41590-026-02516-4)
Supplement: Supplementary file 16 — Statistical source data. [file 41590_2026_2516_MOESM16_ESM.xlsx]

## Sheet: Ext 5D
	Sphingomyelin			SHexCer			GM1
	Healthy	Peak		Healthy	Peak		Healthy	Peak
	65.7136	1216.7		20972.8	15011.1		9.43735	103.621
	67.2375	911.962		20151.1	17210.5		7.79075	59.4046
	68.5442	955.954		20116.1	17845.2		7.02544	54.6273
	Unpaired t test			Unpaired t test			Unpaired t test
	P value	0.0005		P value	0.0146		P value	0.0145
	P value summary	***		P value summary	*		P value summary	*
	Significantly different (P < 0.05)?	Yes		Significantly different (P < 0.05)?	Yes		Significantly different (P < 0.05)?	Yes
	One- or two-tailed P value?	Two-tailed		One- or two-tailed P value?	Two-tailed		One- or two-tailed P value?	Two-tailed
	t, df	t=10.11, df=4		t, df	t=4.124, df=4		t, df	t=4.129, df=4
