# Supplementary material for: Monocyte infiltration induces CNS arginine catabolism to fuel neuroinflammation
Source: Nat Immunol. 2026 May 18;27(7):1418–32. doi: 10.1038/s41590-026-02516-4 (PMC13310764; doi:10.1038/s41590-026-02516-4)
Supplement: Supplementary file 17 — Statistical source data. [file 41590_2026_2516_MOESM17_ESM.xlsx]

## Sheet: Ext 6A
Cell type (seurat cluster)	Number of cells
0	3832
1	3484
2	2675
3	2107
4	1933
5	1746
6	1625
7	1093
8	1004
9	748
10	721
11	584
12	522
13	453
14	354
15	274
16	246
17	218
18	193
19	175
20	159
21	129

## Sheet: Ext 6B
gene	cell_type	avg.exp	pct.exp	avg.exp.scaled
Arg1	0	0.274466	3.16013	-0.567735
Nos2	0	0.0943888	1.15466	0.0303752
Arg1	1	0.282851	3.05486	-0.559497
Nos2	1	0.0108211	0.15586	-0.385788
Arg1	2	42.4795	74.3551	2.5
Nos2	2	1.48396	17.6822	2.5
Arg1	3	1.46141	14.7268	0.259138
Nos2	3	0.0737552	1.23515	-0.0693469
Arg1	4	3.22712	14.4292	0.938499
Nos2	4	0.176259	1.58562	0.408345
Arg1	5	0.589648	12.4232	-0.290122
Nos2	5	0.0407628	1.36519	-0.232852
Arg1	6	0.436741	3.96384	-0.417173
Nos2	6	0.00814956	0.139082	-0.399653
Arg1	7	1.78219	13.2841	0.413033
Nos2	7	0.0720784	0.922509	-0.0775353
Arg1	8	0.578692	4.2204	-0.298811
Nos2	8	0	0	-0.442177
Arg1	9	0.350115	4.65116	-0.495296
Nos2	9	0.0998566	0.996678	0.0564862
Arg1	10	0.43756	4.60317	-0.416457
Nos2	10	0.00487351	0.15873	-0.416706
Arg1	11	0.619171	11.5658	-0.267005
Nos2	11	0.0708698	1.42349	-0.0834448
Arg1	12	4.42808	24.7423	1.25264
Nos2	12	0.183817	3.29897	0.441899
Arg1	13	0.575022	6.87831	-0.301734
Nos2	13	0	0	-0.442177
Arg1	14	0.413545	4.82759	-0.43762
Nos2	14	0.0533342	0.689655	-0.169947
Arg1	15	0.88358	6.69291	-0.0769849
Nos2	15	0.0304722	0.393701	-0.284912
Arg1	16	0.605805	5.85586	-0.277418
Nos2	16	0	0	-0.442177
Arg1	17	1.08014	10.6383	0.0477139
Nos2	17	0.0234634	0.531915	-0.320668
Arg1	18	0.257972	3.97727	-0.584099
Nos2	18	0.0265878	0.568182	-0.304698
Arg1	19	0.00620511	0.571429	-0.864638
Nos2	19	0	0	-0.442177
Arg1	20	0.45399	5.18519	-0.402181
Nos2	20	0.026455	0.740741	-0.305376
Arg1	21	0.323003	3.22581	-0.52078
Nos2	21	0	0	-0.442177

## Sheet: Ext 6C
gene	cell_type	avg.exp	pct.exp	avg.exp.scaled
Arg1	0	0.2421	2.79228	-0.656064
Ly6c1	0	52.1734	96.7902	2.00447
P2ry12	0	0.568664	5.74113	-0.549192
Hexb	0	3.06026	22.9123	-0.913415
Lyz2	0	3.08034	22.9645	-1.42513
Ly6c2	0	1.29135	14.3789	-0.287548
Ly6i	0	0.168943	1.9833	-0.723412
H2-Aa	0	1.09232	10.4384	-1.40137
Mrc1	0	0.0511827	0.626305	-0.579859
Cd163	0	0.00603854	0.0521921	-0.430176
Arg1	1	0.260444	2.81286	-0.645487
Ly6c1	1	2.81239	24.9426	-0.336074
P2ry12	1	8.63588	56.2572	1.78326
Hexb	1	40.9072	96.6705	1.30498
Lyz2	1	7.63154	49.5982	-0.941278
Ly6c2	1	0.173519	2.00918	-0.877732
Ly6i	1	0.109404	1.34902	-0.77625
H2-Aa	1	2.67768	20.9242	-0.990779
Mrc1	1	0.127609	1.37773	-0.524618
Cd163	1	0.0095286	0.114811	-0.425766
Arg1	2	42.4795	74.3551	1.90896
Ly6c1	2	2.33203	29.9065	-0.455684
P2ry12	2	0.257754	5.34579	-0.833025
Hexb	2	5.82484	58.8411	-0.419859
Lyz2	2	241.744	99.4766	1.21344
Ly6c2	2	14.1194	62.9907	1.37667
Ly6i	2	11.4005	67.8879	1.66351
H2-Aa	2	44.3414	91.514	0.837891
Mrc1	2	0.166987	3.21495	-0.4976
Cd163	2	0.00395171	0.0373832	-0.43282
Arg1	3	1.46003	14.7129	-0.163063
Ly6c1	3	1.58151	23.2558	-0.682346
P2ry12	3	2.65929	31.5615	0.539183
Hexb	3	38.3014	97.1049	1.24397
Lyz2	3	39.2598	83.1989	0.0531882
Ly6c2	3	1.02873	12.1025	-0.394915
Ly6i	3	1.4074	18.4623	0.00676902
H2-Aa	3	18.6393	75.2254	0.22879
Mrc1	3	0.0798963	1.51875	-0.558647
Cd163	3	0.000906606	0.0474608	-0.436688
Arg1	4	3.15867	14.1231	0.215704
Ly6c1	4	2.42431	23.6937	-0.431421
P2ry12	4	0.412159	5.12157	-0.684242
Hexb	4	4.61337	38.5411	-0.605582
Lyz2	4	80.8402	83.342	0.511319
Ly6c2	4	10.191	33.6265	1.1113
Ly6i	4	3.5659	23.3833	0.653691
H2-Aa	4	65.9773	87.2737	1.1219
Mrc1	4	1.88917	14.2783	0.215931
Cd163	4	0.102567	0.67253	-0.313508
Arg1	18	0.23525	3.62694	-0.660053
Ly6c1	18	3.9791	35.7513	-0.0989444
P2ry12	18	0.970755	12.9534	-0.255986
Hexb	18	4.58675	41.9689	-0.610098
Lyz2	18	91.2238	98.9637	0.588458
Ly6c2	18	0.108799	1.5544	-0.927768
Ly6i	18	0.057886	1.03627	-0.824309
H2-Aa	18	17.9705	45.5959	0.203567
Mrc1	18	24.9842	90.6736	1.94479
Cd163	18	5.99407	48.1865	2.03896

## Sheet: Ext 6D
cell type	B6.naïve	B6.Priming	B6.acute	B6.remitting
0	1154	272	374	1491
1	745	135	276	2052
2	1	392	1880	402
3	5	296	1196	608
4	53	527	672	640
5	453	213	244	555
6	541	56	91	750
7	16	169	435	464
8	201	89	43	520
9	177	76	62	287
10	237	65	72	256
11	27	157	253	125
12	17	142	223	103
13	108	33	49	188
14	95	40	41	114
15	84	19	30	121
16	90	10	30	92
17	47	21	38	82
18	64	12	34	66
19	3	1	2	169
20	26	15	21	73
21	41	6	21	56

## Sheet: Ext 6E
gene	phase	avg.exp	pct.exp	avg.exp.scaled
Arg1	B6 naïve	0.0153216	0.191159	-1.34913
Arg1	B6 Priming	6.7797	20.4661	0.435698
Arg1	B6 acute	13.6741	35.5019	0.991897
Arg1	B6 remitting	3.32714	8.82353	-0.0784665

## Sheet: Ext 6F
gene	avg.exp	pct.exp
Slc7a2	0.230575	3.36902

## Sheet: Ext 6G
gene	cell type (cluster)	avg.exp	pct.exp	avg.exp.scaled
Slc7a2	0	0.0328082	0.365344	-0.528079
Slc7a2	1	0.0152609	0.172216	-0.577253
Slc7a2	2_Slc7a2_high	1.63479	23.365	2.1594
Slc7a2	2_Slc7a2_low	0.356465	5.41761	0.254185
Slc7a2	3	0.0492259	1.04414	-0.482821
Slc7a2	4	0.156001	2.12106	-0.204714
Slc7a2	18	0	0	-0.620715
