# Supplementary material for: Monocyte infiltration induces CNS arginine catabolism to fuel neuroinflammation
Source: Nat Immunol. 2026 May 18;27(7):1418–32. doi: 10.1038/s41590-026-02516-4 (PMC13310764; doi:10.1038/s41590-026-02516-4)
Supplement: Supplementary file 18 — Statistical source data. [file 41590_2026_2516_MOESM18_ESM.xlsx]

## Sheet: Ext 7B
	24hrs	Arg1- iNOS-				Arg1- iNOS+				Arg1+ iNOS-				Arg1+ iNOS+
	Unstimulated	92.73	92.754	92.527	92.689	5.935	5.99	6.633	6.614	1.187	1.063	0.672	0.609	0.148	0.193	0.168	0.087
	IL-4/IL-13	66.667	63.49	65.692	64.642	2.64	3.49	2.236	2.579	28.548	29.53	29.321	30.366	2.145	3.49	2.752	2.413
	LPS/IFNγ	8.962	11.477	12.171	8.568	89.882	87.233	86.923	89.871	0.024	0.079	0	0.034	1.132	1.211	0.906	1.527
	LPS/GMCSF	36.737	41.186	43.065	41.034	35.263	33.39	32.244	30.825	6.474	6.271	6.173	7.395	21.526	19.153	18.519	20.746
	LPS/IFNγ/GMCSF	13.395	14.457	14.762	14.418	76.059	76.124	74.657	75.572	0.308	0.258	0.275	0.412	10.239	9.161	10.306	9.598
	LPS	45.551	47.81	51.423	50.663	48.718	48.674	43.998	42.777	1.659	0.864	1.671	1.186	4.072	2.653	2.908	5.373
	IFNγ	98.402	98.334	98.186	98.703	1.318	1.469	1.714	0.936	0.24	0.153	0.1	0.342	0.04	0.044	0	0.018
	GMCSF	91.815	91.661	91.345	92.183	7.455	7.748	8.109	7.022	0.567	0.46	0.429	0.563	0.162	0.131	0.117	0.232
	48hrs	Arg1- iNOS-				Arg1- iNOS+				Arg1+ iNOS-				Arg1+ iNOS+
	Unstimulated	93.431	96.104	95.597	95.382	5.109	0.433	0.21	1.406	1.46	2.597	4.193	2.008	0	0.866	0	1.205
	IL-4/IL-13	29.053	32.039	29.574	33.948	0.105	0.324	0.501	0.738	70.632	66.667	68.17	64.945	0.211	0.971	1.754	0.369
	LPS/IFNγ	12.059	8.444	9.704	12.302	80.357	83.229	82.701	80.123	0.315	0.469	0.417	0.324	7.27	7.858	7.178	7.252
	LPS/GMCSF	37.673	29.401	31.269	38.252	10.388	11.64	10.852	11.032	26.316	24.669	28.265	24.355	25.623	34.29	29.614	26.361
	LPS/IFNγ/GMCSF	16.226	17.211	14.445	16.109	50.456	49.095	51.375	50.755	2.803	3.015	3.355	3.445	30.515	30.678	30.825	29.692
	LPS	55.766	52.739	54.358	57.994	24.197	30.36	25.674	21.787	10.775	7.825	10.46	11.129	9.263	9.077	9.509	9.091
	IFNγ	98.716	98.534	98.54	98.154	0.089	0.059	0.13	0.224	1.107	1.408	1.297	1.622	0.089	0	0.032	0
	GMCSF	95.516	95.71	94.769	94.535	1.356	1.899	1.766	2.093	2.607	2.11	2.921	2.442	0.521	0.281	0.543	0.93
24hrs	Tukey's multiple comparisons test	Mean diff.	95.00% CI of diff.	Below threshold?	Summary	Adjusted P Value			48hrs	Tukey's multiple comparisons test	Mean diff.	95.00% CI of diff.	Below threshold?	Summary	Adjusted P Value
	Arg1- iNOS-									Arg1- iNOS-
	Unstimulated vs. IL-4/IL-13	27.55	25.41 to 29.70	Yes	****	<0.0001				Unstimulated vs. IL-4/IL-13	63.98	60.32 to 67.63	Yes	****	<0.0001
	Unstimulated vs. LPS/IFNγ	82.38	80.24 to 84.52	Yes	****	<0.0001				Unstimulated vs. LPS/IFNγ	84.5	80.84 to 88.16	Yes	****	<0.0001
	Unstimulated vs. LPS/GMCSF	52.17	50.03 to 54.31	Yes	****	<0.0001				Unstimulated vs. LPS/GMCSF	60.98	57.32 to 64.64	Yes	****	<0.0001
	Unstimulated vs. LPS/IFNγ/GMCSF	78.42	76.27 to 80.56	Yes	****	<0.0001				Unstimulated vs. LPS/IFNγ/GMCSF	79.13	75.47 to 82.79	Yes	****	<0.0001
	IL-4/IL-13 vs. LPS/IFNγ	54.83	52.68 to 56.97	Yes	****	<0.0001				IL-4/IL-13 vs. LPS/IFNγ	20.53	16.87 to 24.18	Yes	****	<0.0001
	IL-4/IL-13 vs. LPS/GMCSF	24.62	22.47 to 26.76	Yes	****	<0.0001				IL-4/IL-13 vs. LPS/GMCSF	-2.995	-6.653 to 0.6627	No	ns	0.1582
	IL-4/IL-13 vs. LPS/IFNγ/GMCSF	50.86	48.72 to 53.01	Yes	****	<0.0001				IL-4/IL-13 vs. LPS/IFNγ/GMCSF	15.16	11.50 to 18.81	Yes	****	<0.0001
	LPS/IFNγ vs. LPS/GMCSF	-30.21	-32.36 to -28.07	Yes	****	<0.0001				LPS/IFNγ vs. LPS/GMCSF	-23.52	-27.18 to -19.86	Yes	****	<0.0001
	LPS/IFNγ vs. LPS/IFNγ/GMCSF	-3.964	-6.108 to -1.819	Yes	****	<0.0001				LPS/IFNγ vs. LPS/IFNγ/GMCSF	-5.371	-9.028 to -1.713	Yes	**	0.001
	LPS/GMCSF vs. LPS/IFNγ/GMCSF	26.25	24.10 to 28.39	Yes	****	<0.0001				LPS/GMCSF vs. LPS/IFNγ/GMCSF	18.15	14.49 to 21.81	Yes	****	<0.0001
	Arg1- iNOS+									Arg1- iNOS+
	Unstimulated vs. IL-4/IL-13	3.557	1.412 to 5.701	Yes	***	0.0002				Unstimulated vs. IL-4/IL-13	1.373	-2.285 to 5.030	No	ns	0.8283
	Unstimulated vs. LPS/IFNγ	-82.18	-84.33 to -80.04	Yes	****	<0.0001				Unstimulated vs. LPS/IFNγ	-79.81	-83.47 to -76.16	Yes	****	<0.0001
	Unstimulated vs. LPS/GMCSF	-26.64	-28.78 to -24.49	Yes	****	<0.0001				Unstimulated vs. LPS/GMCSF	-9.189	-12.85 to -5.531	Yes	****	<0.0001
	Unstimulated vs. LPS/IFNγ/GMCSF	-69.31	-71.45 to -67.17	Yes	****	<0.0001				Unstimulated vs. LPS/IFNγ/GMCSF	-48.63	-52.29 to -44.97	Yes	****	<0.0001
	IL-4/IL-13 vs. LPS/IFNγ	-85.74	-87.89 to -83.60	Yes	****	<0.0001				IL-4/IL-13 vs. LPS/IFNγ	-81.19	-84.84 to -77.53	Yes	****	<0.0001
	IL-4/IL-13 vs. LPS/GMCSF	-30.19	-32.34 to -28.05	Yes	****	<0.0001				IL-4/IL-13 vs. LPS/GMCSF	-10.56	-14.22 to -6.903	Yes	****	<0.0001
	IL-4/IL-13 vs. LPS/IFNγ/GMCSF	-72.87	-75.01 to -70.72	Yes	****	<0.0001				IL-4/IL-13 vs. LPS/IFNγ/GMCSF	-50	-53.66 to -46.35	Yes	****	<0.0001
	LPS/IFNγ vs. LPS/GMCSF	55.55	53.40 to 57.69	Yes	****	<0.0001				LPS/IFNγ vs. LPS/GMCSF	70.62	66.97 to 74.28	Yes	****	<0.0001
	LPS/IFNγ vs. LPS/IFNγ/GMCSF	12.87	10.73 to 15.02	Yes	****	<0.0001				LPS/IFNγ vs. LPS/IFNγ/GMCSF	31.18	27.52 to 34.84	Yes	****	<0.0001
	LPS/GMCSF vs. LPS/IFNγ/GMCSF	-42.67	-44.82 to -40.53	Yes	****	<0.0001				LPS/GMCSF vs. LPS/IFNγ/GMCSF	-39.44	-43.10 to -35.78	Yes	****	<0.0001
	Arg1+ iNOS-									Arg1+ iNOS-
	Unstimulated vs. IL-4/IL-13	-28.56	-30.70 to -26.41	Yes	****	<0.0001				Unstimulated vs. IL-4/IL-13	-65.04	-68.70 to -61.38	Yes	****	<0.0001
	Unstimulated vs. LPS/IFNγ	0.8485	-1.296 to 2.993	No	ns	0.7991				Unstimulated vs. LPS/IFNγ	2.183	-1.475 to 5.841	No	ns	0.4547
	Unstimulated vs. LPS/GMCSF	-5.696	-7.840 to -3.551	Yes	****	<0.0001				Unstimulated vs. LPS/GMCSF	-23.34	-26.99 to -19.68	Yes	****	<0.0001
	Unstimulated vs. LPS/IFNγ/GMCSF	0.5695	-1.575 to 2.714	No	ns	0.9444				Unstimulated vs. LPS/IFNγ/GMCSF	-0.59	-4.248 to 3.068	No	ns	0.991
	IL-4/IL-13 vs. LPS/IFNγ	29.41	27.26 to 31.55	Yes	****	<0.0001				IL-4/IL-13 vs. LPS/IFNγ	67.22	63.56 to 70.88	Yes	****	<0.0001
	IL-4/IL-13 vs. LPS/GMCSF	22.86	20.72 to 25.01	Yes	****	<0.0001				IL-4/IL-13 vs. LPS/GMCSF	41.7	38.04 to 45.36	Yes	****	<0.0001
	IL-4/IL-13 vs. LPS/IFNγ/GMCSF	29.13	26.98 to 31.27	Yes	****	<0.0001				IL-4/IL-13 vs. LPS/IFNγ/GMCSF	64.45	60.79 to 68.11	Yes	****	<0.0001
	LPS/IFNγ vs. LPS/GMCSF	-6.544	-8.688 to -4.400	Yes	****	<0.0001				LPS/IFNγ vs. LPS/GMCSF	-25.52	-29.18 to -21.86	Yes	****	<0.0001
	LPS/IFNγ vs. LPS/IFNγ/GMCSF	-0.279	-2.423 to 1.865	No	ns	0.9961				LPS/IFNγ vs. LPS/IFNγ/GMCSF	-2.773	-6.431 to 0.8847	No	ns	0.2202
	LPS/GMCSF vs. LPS/IFNγ/GMCSF	6.265	4.121 to 8.409	Yes	****	<0.0001				LPS/GMCSF vs. LPS/IFNγ/GMCSF	22.75	19.09 to 26.40	Yes	****	<0.0001
	Arg1+ iNOS+									Arg1+ iNOS+
	Unstimulated vs. IL-4/IL-13	-2.551	-4.695 to -0.4066	Yes	*	0.0119				Unstimulated vs. IL-4/IL-13	-0.3085	-3.966 to 3.349	No	ns	0.9993
	Unstimulated vs. LPS/IFNγ	-1.045	-3.189 to 1.099	No	ns	0.6486				Unstimulated vs. LPS/IFNγ	-6.872	-10.53 to -3.214	Yes	****	<0.0001
	Unstimulated vs. LPS/GMCSF	-19.84	-21.98 to -17.69	Yes	****	<0.0001				Unstimulated vs. LPS/GMCSF	-28.45	-32.11 to -24.80	Yes	****	<0.0001
	Unstimulated vs. LPS/IFNγ/GMCSF	-9.677	-11.82 to -7.533	Yes	****	<0.0001				Unstimulated vs. LPS/IFNγ/GMCSF	-29.91	-33.57 to -26.25	Yes	****	<0.0001
	IL-4/IL-13 vs. LPS/IFNγ	1.506	-0.6384 to 3.650	No	ns	0.2905				IL-4/IL-13 vs. LPS/IFNγ	-6.563	-10.22 to -2.905	Yes	****	<0.0001
	IL-4/IL-13 vs. LPS/GMCSF	-17.29	-19.43 to -15.14	Yes	****	<0.0001				IL-4/IL-13 vs. LPS/GMCSF	-28.15	-31.80 to -24.49	Yes	****	<0.0001
	IL-4/IL-13 vs. LPS/IFNγ/GMCSF	-7.126	-9.270 to -4.982	Yes	****	<0.0001				IL-4/IL-13 vs. LPS/IFNγ/GMCSF	-29.6	-33.26 to -25.94	Yes	****	<0.0001
	LPS/IFNγ vs. LPS/GMCSF	-18.79	-20.94 to -16.65	Yes	****	<0.0001				LPS/IFNγ vs. LPS/GMCSF	-21.58	-25.24 to -17.92	Yes	****	<0.0001
	LPS/IFNγ vs. LPS/IFNγ/GMCSF	-8.632	-10.78 to -6.488	Yes	****	<0.0001				LPS/IFNγ vs. LPS/IFNγ/GMCSF	-23.04	-26.70 to -19.38	Yes	****	<0.0001
	LPS/GMCSF vs. LPS/IFNγ/GMCSF	10.16	8.016 to 12.30	Yes	****	<0.0001				LPS/GMCSF vs. LPS/IFNγ/GMCSF	-1.456	-5.113 to 2.202	No	ns	0.7959
	Two-way ANOVA	Ordinary								Two-way ANOVA	Ordinary
	Alpha	0.05								Alpha	0.05
	Source of Variation	% of total variation	P value	P value summary	Significant?					Source of Variation	% of total variation	P value	P value summary	Significant?
	Interaction	64.94	<0.0001	****	Yes					Interaction	89.18	<0.0001	****	Yes
	Row Factor	2.719e-10	>0.9999	ns	No					Row Factor	2.821e-10	>0.9999	ns	No
	Column Factor	34.97	<0.0001	****	Yes					Column Factor	10.49	<0.0001	****	Yes

## Sheet: Ext 7D
	us	IL-4/IL-13 48h	LPS/IFNγ 48h	LPS/IFNγ/GMCSF 48h	LPS/GMCSF 48h
	1771.66	1093.2	999.85	920.645	1007.61
	1446.63	1166.66	867.775	827.77	1002.66
	1522.87	1043.28	875.09	955.675	892.565
	1818.61	1147.85	748.955	1223.71	869.69
		1126.69	853.96	880.73	977.515
Tukey's multiple comparisons test	Mean diff.	95.00% CI of diff.	Below threshold?	Summary	Adjusted P Value
us vs. IL-4/IL-13 48h	524.4	291.6 to 757.2	Yes	****	<0.0001
us vs. LPS/IFNγ 48h	770.8	538.0 to 1004	Yes	****	<0.0001
us vs. LPS/IFNγ/GMCSF 48h	678.2	445.4 to 911.1	Yes	****	<0.0001
us vs. LPS/GMCSF 48h	689.9	457.1 to 922.8	Yes	****	<0.0001
IL-4/IL-13 48h vs. LPS/IFNγ 48h	246.4	26.89 to 465.9	Yes	*	0.0234
IL-4/IL-13 48h vs. LPS/IFNγ/GMCSF 48h	153.8	-65.69 to 373.3	No	ns	0.2574
IL-4/IL-13 48h vs. LPS/GMCSF 48h	165.5	-53.99 to 385.0	No	ns	0.1985
LPS/IFNγ 48h vs. LPS/IFNγ/GMCSF 48h	-92.58	-312.1 to 126.9	No	ns	0.7128
LPS/IFNγ 48h vs. LPS/GMCSF 48h	-80.88	-300.4 to 138.6	No	ns	0.8003
LPS/IFNγ/GMCSF 48h vs. LPS/GMCSF 48h	11.7	-207.8 to 231.2	No	ns	0.9998
ANOVA summary
F	30.71
P value	<0.0001
P value summary	****
Significant diff. among means (P < 0.05)?	Yes
R squared	0.8661

## Sheet: Ext 7E
all values ion counts (area)
raw data
Group	Sample	Pyruvate	Glutathione oxidated	Lactate	Citrulline	Tryptophan	Glucose	Glucose6Phosphate	Arginine	Cystine	Urea	Ornithine
unstim	Sample1	15157.5	11496.8	4.83134e+06	1.1247e+06	3.08053e+07	3.03976e+06	58754.9	3.76728e+07	187390	1.09128e+06	7.50504e+06
unstim	Sample2	18395.3	14281.6	4.56646e+06	1.0248e+06	2.8534e+07	2.99663e+06	43507.9	3.78006e+07	191906	1.07204e+06	6.98952e+06
unstim	Sample3	11498.8	17649.1	5.20564e+06	863018	2.48776e+07	2.8563e+06	35304.2	3.46799e+07	175157	980732	6.573e+06
unstim	Sample4	10612.8	8621.88	4.51357e+06	1.0151e+06	2.8434e+07	2.91406e+06	50852.5	3.63469e+07	184827	972144	6.94643e+06
LI	Sample13	46182.4	63975.1	3.64348e+07	3.62161e+07	2.42011e+07	674646	27223.7	2.31217e+07	135296	1.01904e+06	2.83648e+06
LI	Sample14	23611.6	55862.5	3.14038e+07	3.57254e+07	2.23236e+07	866959	28378.5	2.47668e+07	161283	1.02995e+06	2.7589e+06
LI	Sample15	28979.6	53361.4	3.22707e+07	3.23013e+07	2.05773e+07	771594	24909.1	2.46289e+07	179798	899233	2.71555e+06
LI	Sample16	34033.6	55875.2	3.34118e+07	3.46934e+07	2.33709e+07	776367	27743	2.38583e+07	152084	947364	2.90302e+06
LG	Sample17	57858.6	69056.3	3.83482e+07	2.62113e+07	2.2748e+07	439305	27185.6	2.26246e+07	148779	1.21178e+06	8.31524e+06
LG	Sample18	44562.7	56695.5	3.34505e+07	2.67676e+07	2.26318e+07	698182	31548.7	2.34985e+07	153631	1.20045e+06	7.0149e+06
LG	Sample19	32381.2	54691.6	3.23618e+07	2.37504e+07	2.05004e+07	734435	29639.9	2.34519e+07	166841	1.0403e+06	6.20861e+06
LG	Sample20	44234.4	66393.5	3.58926e+07	2.74603e+07	2.29749e+07	540854	28850.3	2.18157e+07	146868	1.12926e+06	7.1907e+06
LIG	Sample21	44798.6	69696.4	3.60991e+07	4.39554e+07	2.34002e+07	628915	27000.3	1.67808e+07	130146	1.13111e+06	4.96866e+06
LIG	Sample22	29594.5	56473.5	3.2129e+07	3.5738e+07	1.96438e+07	734010	28330.7	1.91512e+07	157425	1.02967e+06	4.35209e+06
LIG	Sample23	28571.1	53068.1	3.23018e+07	3.70946e+07	2.14723e+07	697609	25924.6	1.90782e+07	158398	969154	4.35998e+06
LIG	Sample24	34139.1	61896.7	3.30722e+07	3.93027e+07	2.22854e+07	722104	28475.4	1.80396e+07	142673	1.02212e+06	4.86026e+06
	z-scores	Unstim	Unstim.1	Unstim.2	Unstim.3	LI	LI.1	LI.2	LI.3	LIG	LIG.1	LIG.2	LIG.3	LG	LG.1	LG.2	LG.3
	Lactate	-1.77334	-1.74827	-1.4401	-1.72096	0.620807	0.440795	0.565822	0.529781	0.594326	0.560662	0.533542	0.520823	0.675696	0.489397	0.55654	0.594479
	Urea	0.786242	1.48166	2.00859	0.86858	-0.65056	-0.266516	-1.45601	-1.29183	0.143918	-0.381575	-1.03769	-0.851521	0.736469	0.504854	-0.590852	-0.00375748
	Glucose	1.53449	1.61705	1.72067	1.63046	-0.534122	-0.171466	-0.277573	-0.319281	-0.686042	-0.414937	-0.468633	-0.474052	-1.20568	-0.591006	-0.4531	-0.906782
	Glucose6Phosphate	2.02101	1.31175	1.13558	2.01914	-0.483298	-0.226901	-0.625721	-0.335513	-0.718353	-0.532536	-0.671299	-0.512329	-0.852868	-0.400777	-0.529328	-0.598557
	Glutathione oxidated	-1.93211	-1.48207	-0.899343	-2.13953	0.710356	0.55598	0.496018	0.539735	0.74927	0.444971	0.404553	0.583955	0.665765	0.341432	0.32683	0.634197
	Pyruvate	-1.43535	-0.798373	-1.55922	-1.92569	1.16446	-0.364719	0.13418	0.490962	0.933206	-0.0539282	-0.0336825	0.300067	1.45204	0.79566	0.0609047	0.839489
	Ornithine	0.970094	0.985776	1.12759	1.04324	-1.4699	-1.50058	-1.42006	-1.37223	-0.199196	-0.356333	-0.369328	-0.195206	1.0247	0.58371	0.462248	0.685466
	Arginine	1.35108	1.61602	1.69435	1.54074	-0.347951	-0.125413	0.0872459	-0.209551	-1.41728	-0.732356	-0.815279	-1.10368	-0.461396	-0.384264	-0.120254	-0.57201
	Cystine	0.961529	1.44483	1.70246	1.57214	-0.929422	0.119937	0.770488	-0.210891	-1.41009	-0.282993	-0.11653	-0.856541	-0.917429	-0.783829	-0.168394	-0.895263
	Citrulline	-1.65749	-1.66976	-1.6957	-1.64458	0.609612	0.600342	0.584251	0.588838	0.730587	0.652639	0.658435	0.674518	0.387573	0.39227	0.368805	0.419672
	Tryptophan	1.6434	1.66452	1.51856	1.74941	-0.110517	-0.581381	-0.640993	-0.244804	-0.408506	-0.962071	-0.558845	-0.542203	-0.567901	-0.68319	-0.778671	-0.496803

## Sheet: Ext 7F
	Unstimulated	LG	LPS
	1498.62	2100.18	1614.05
	1391.17	1847.76	1547.06
	1428.68	1917.86	1785.06
	1280.54	1808.91	1478.87
Tukey's multiple comparisons test	Mean diff.	95.00% CI of diff.	Below threshold?	Summary	Adjusted P Value
Unstimulated vs. LG	-518.9	-753.1 to -284.7	Yes	***	0.0004
Unstimulated vs. LPS	-206.5	-440.7 to 27.72	No	ns	0.0835
LG vs. LPS	312.4	78.19 to 546.6	Yes	*	0.0119
ANOVA summary
F	19.4
P value	0.0005
P value summary	***
Significant diff. among means (P < 0.05)?	Yes
R squared	0.8117

## Sheet: Ext 7H
	IL4/13			Arg+ iNOS+			Arg- iNOS+			Arg+ iNOS-
	Argfl/fl	Argfl/fl Cx3cr1cre		Argfl/fl	Argfl/fl Cx3cr1cre		Argfl/fl	Argfl/fl Cx3cr1cre		Argfl/fl	Argfl/fl Cx3cr1cre
	80.822	32.693		41.07	15.239		17.949	39.703		24.685	11.047
	85.457	32.215		40.861	15.591		20.211	38.993		22.206	10.385
	86.494	33.415		42.991	16.466		20.236	42.899		21.529	9.674
	85.847	32.921		43.182	15.527		16.776	39.362		25.248	11.957
	Unpaired t test			Unpaired t test			Unpaired t test			Unpaired t test
	P value	<0.0001		P value	<0.0001		P value	<0.0001		P value	<0.0001
	P value summary	****		P value summary	****		P value summary	****		P value summary	****
	Significantly different (P < 0.05)?	Yes		Significantly different (P < 0.05)?	Yes		Significantly different (P < 0.05)?	Yes		Significantly different (P < 0.05)?	Yes
	One- or two-tailed P value?	Two-tailed		One- or two-tailed P value?	Two-tailed		One- or two-tailed P value?	Two-tailed		One- or two-tailed P value?	Two-tailed
	t, df	t=39.30, df=6		t, df	t=39.31, df=6		t, df	t=17.25, df=6		t, df	t=12.24, df=6

## Sheet: Ext 7I
Raw data		Citrulline	Arginine	Cystine	Tryptophan	GlutathioneOX	Lactate	Glucose6Phosphate	Urea	Ornithine	Glucose	Pyruvate
		3.20646e+07	6.37055e+06	84017.5	7.75124e+07	83120.1	4.71414e+07	28301.1	1.43463e+06	2.10175e+07	219652	225957
	502_48h L+G	3.14889e+07	6.15057e+06	78204.6	7.46761e+07	68566.7	4.46028e+07	24927.5	1.51701e+06	22498235	323950	226294
	503_48h L+G	3.36736e+07	5047172	77964.3	76274781	106313	5.10416e+07	31370.4	1.50103e+06	2.48528e+07	195290	247493
	504_48h L+G	2.96449e+07	5.52959e+06	85052.5	7.64206e+07	88155.4	4.91817e+07	29270.1	1.47281e+06	2.30968e+07	173240	212777
	396_48h L+G	3.34508e+07	8.75486e+06	94848.6	82678256	69445.2	43739419	27636.4	1.24766e+06	13622364	186127	217265
	477_48h L+G	2.79827e+07	11649909	76645.4	8.21429e+07	50778.5	3.38739e+07	16681.3	1137443	9868118	333318	171158
	506_48h L+G	3.35905e+07	1.29416e+07	100855	8.25528e+07	19865.7	2.00206e+07	14146.3	932393	4.11054e+06	692760	93572.9
	397_48h L+G	3.17188e+07	1.07382e+07	88779.3	8.52484e+07	47140.1	3.13803e+07	16918.4	1.06868e+06	7.42362e+06	276200	173045
LogFC
	502_48h L+G	0.982048	0.965469	0.930813	0.963408	0.824911	0.94615	0.880796	1.05742	1.07045	1.47483	1.00149
	503_48h L+G	1.05018	0.792267	0.927953	0.984033	1.27903	1.08273	1.10845	1.04629	1.18248	0.88909	1.09531
	504_48h L+G	0.924539	0.867993	1.01232	0.985914	1.06058	1.04328	1.03424	1.02662	1.09893	0.788704	0.941668
	396_48h L+G	1.04323	1.37427	1.12891	1.06664	0.83548	0.927835	0.976513	0.869677	0.648142	0.847372	0.961533
	477_48h L+G	0.872697	1.82871	0.912255	1.05974	0.610905	0.718559	0.589422	0.792848	0.469518	1.51748	0.757482
	506_48h L+G	1.04759	2.03147	1.20041	1.06503	0.239	0.424693	0.49985	0.649919	0.195576	3.1539	0.414118
	397_48h L+G	0.989217	1.68561	1.05668	1.0998	0.567132	0.665664	0.5978	0.744918	0.353211	1.25744	0.765832
z-score
	502_48h L+G	-0.0261347	-0.0506979	-0.103436	-0.0537808	-0.27769	-0.0798595	-0.18312	0.0805499	0.0982176	0.560552	0.00214737
	503_48h L+G	0.0706392	-0.335942	-0.107876	-0.0232219	0.355051	0.114679	0.148546	0.0652778	0.241812	-0.169599	0.131339
	504_48h L+G	-0.113194	-0.204244	0.0176638	-0.020466	0.0848511	0.0611278	0.0485695	0.0378963	0.1361	-0.342444	-0.0867101
	396_48h L+G	0.0610594	0.458666	0.174937	0.0930799	-0.259323	-0.10806	-0.0342884	-0.201449	-0.625617	-0.238932	-0.0565919
	477_48h L+G	-0.196446	0.870829	-0.132491	0.0837086	-0.71098	-0.476822	-0.762626	-0.334883	-1.09075	0.60168	-0.400717
	506_48h L+G	0.0670746	1.02253	0.263524	0.0908884	-2.06492	-1.23551	-1.00043	-0.621667	-2.3542	1.65714	-1.27189
	397_48h L+G	-0.0156407	0.753268	0.0795335	0.137245	-0.818243	-0.587135	-0.742265	-0.424847	-1.5014	0.330493	-0.384901

## Sheet: Ext 7J
	Unstimulated	LG	LG + L-arg
	5566.39	9073.12	3555.89
	6888.34	9324.9	5337.29
	5417.88	9295.45	5859.4
Tukey's multiple comparisons test	Mean diff.	95.00% CI of diff.	Below threshold?	Summary	Adjusted P Value
Unstimulated vs. LG + L-arg	1040	-1072 to 3152	No	ns	0.3511
Unstimulated vs. LG	-3274	-5386 to -1161	Yes	**	0.0075
LG + L-arg vs. LG	-4314	-6426 to -2201	Yes	**	0.0019
ANOVA summary
F	21.38
P value	0.0019
P value summary	**
Significant diff. among means (P < 0.05)?	Yes
R squared	0.877

## Sheet: Ext 7K
	WT	CSF2rb ΔCCR2
	1.182	0.526
	0.846	0.569
		0.423
		0.345
Unpaired t test
P value	0.0128
P value summary	*
Significantly different (P < 0.05)?	Yes
One- or two-tailed P value?	Two-tailed
t, df	t=4.289, df=4

## Sheet: Ext 7L
	Unstimulated	LG + recArg	LG
	0.351369	274.08	940.28
	0.349738	273.89	888.795
	0.372032	272.86	925.03
	0.374323	337.2	961.18
Tukey's multiple comparisons test	Mean diff.	95.00% CI of diff.	Below threshold?	Summary	Adjusted P Value
Unstimulated vs. LG + recArg	-289.1	-339.4 to -238.9	Yes	****	<0.0001
Unstimulated vs. LG	-928.5	-978.7 to -878.2	Yes	****	<0.0001
LG + recArg vs. LG	-639.3	-689.6 to -589.1	Yes	****	<0.0001
ANOVA summary
F	1394
P value	<0.0001
P value summary	****
Significant diff. among means (P < 0.05)?	Yes
R squared	0.9968

## Sheet: Ext 7M
	Unstimulated	LG	LG + recArg
	655.022	751.909	1096.78
	637.216	725.947	936.785
	650.553	766.26	915.334
	464.368	931.392	986.267
Tukey's multiple comparisons test	Mean diff.	95.00% CI of diff.	Below threshold?	Summary	Adjusted P Value
Unstimulated vs. LG + recArg	-382	-557.4 to -206.6	Yes	***	0.0005
Unstimulated vs. LG	-192.1	-367.5 to -16.65	Yes	*	0.0331
LG + recArg vs. LG	189.9	14.48 to 365.4	Yes	*	0.0349
ANOVA summary
F	18.48
P value	0.0007
P value summary	***
Significant diff. among means (P < 0.05)?	Yes
R squared	0.8042

[truncated: 1 more sheets: Ext 7N]
