# Supplementary material for: Monocyte infiltration induces CNS arginine catabolism to fuel neuroinflammation
Source: Nat Immunol. 2026 May 18;27(7):1418–32. doi: 10.1038/s41590-026-02516-4 (PMC13310764; doi:10.1038/s41590-026-02516-4)
Supplement: Supplementary file 19 — Statistical source data. [file 41590_2026_2516_MOESM19_ESM.xlsx]

## Sheet: Ext 8A
	logFC	AveExpr	t	P.Value	adj.P.Val	B
Cer d34:0	1.6212	-3.37247	6.17209	4.7325e-05	0.00206846	2.17225
Cer d34:1	1.58016	0.593326	5.90892	7.08196e-05	0.00215291	1.7608
Cer d36:0	2.02736	-2.4023	5.19297	0.000222699	0.00398238	0.591114
Cer d36:1	1.44951	2.10854	2.98363	0.0113812	0.0449337	-3.37333
Cer d38:1	1.29276	-0.324995	2.87832	0.0138433	0.0500995	-3.56528
Cer d40:1	0.941311	-0.281191	2.52366	0.0266869	0.0845084	-4.2011
Cer d40:2	3.13343	-6.08223	6.68691	2.21066e-05	0.00206846	2.94833
Cer d41:1	1.43602	-1.61149	3.77071	0.00265726	0.024479	-1.92525
Cer d42:0	0.860775	-4.02421	2.36387	0.035751	0.103508	-4.4798
Cer d42:1	0.906666	-0.845325	2.47853	0.0289927	0.0902674	-4.28041
Cer d42:2	1.41695	1.4328	3.08291	0.00946176	0.0388699	-3.1915
DAG 32:0	0.20146	-1.6713	0.600176	0.559526	0.669669	-6.74703
DAG 32:1	-1.00036	-1.98822	-3.3631	0.00562364	0.0292229	-2.67576
DAG 34:1	0.212331	2.68315	0.531307	0.604878	0.704314	-6.78775
DAG 34:2	-1.21925	1.13266	-2.88109	0.0137722	0.0500995	-3.56025
DAG 36:1	-0.170459	-0.478916	-0.843637	0.415333	0.544782	-6.56653
DAG 36:2	0.292176	2.5962	0.836208	0.419339	0.544782	-6.57285
DAG 36:3	-0.425568	0.836294	-1.41429	0.182633	0.308446	-5.94537
DAG 36:4	1.27008	2.66581	3.94872	0.00192334	0.0229828	-1.59959
DAG 38:1	-0.227609	-0.978595	-1.02644	0.324884	0.451858	-6.39575
DAG 38:2	0.48203	-5.5256	0.512121	0.618665	0.709713	-6.73927
DAG 38:4	1.41482	5.10809	6.10056	5.27551e-05	0.00206846	2.0614
DAG 38:5	0.761933	3.00494	2.94059	0.0123298	0.0468534	-3.45191
DAG 38:6	0.994414	2.31603	3.74549	0.00278238	0.0248778	-1.97151
DAG 40:4	0.221361	-0.339958	0.52684	0.607883	0.704314	-6.79023
DAG 40:5	0.764263	0.474579	3.38491	0.00540117	0.0292229	-2.63555
DAG 40:6	1.50981	3.77971	5.15166	0.00023844	0.00402698	0.52143
DAG 40:7	-0.66184	-1.63243	-1.24082	0.238327	0.364078	-6.16054
DAG 40:8	2.13837	-0.821223	3.18759	0.00778836	0.0343139	-2.99915
LPC 14:0	0.112022	-3.00068	0.472864	0.644774	0.728667	-6.81858
LPC 15:0	1.49997	0.169553	3.46967	0.00461783	0.0286316	-2.47923
LPC 16:0	0.183234	3.84049	0.496705	0.62835	0.718114	-6.80642
LPC 16:1	-0.016644	-1.28612	-0.0639867	0.950032	0.957211	-6.93525
LPC 17:0	-0.0600606	-2.26536	-0.187977	0.854028	0.895257	-6.91851
LPC 17:1	-0.794495	-3.89163	-3.33094	0.00596891	0.0297467	-2.73506
LPC 18:0	0.228696	3.22916	0.575163	0.575781	0.68374	-6.76236
LPC 18:1	-0.641955	3.0895	-1.85988	0.0875204	0.180887	-5.30816
LPC 18:2	-0.495334	-1.94823	-1.73456	0.108343	0.208945	-5.49818
LPC 20:0	0.157689	-2.03421	0.516172	0.61509	0.708285	-6.79606
LPC 20:1	0.267397	0.293545	0.692354	0.501861	0.62527	-6.68528
LPC 20:3	-1.42042	-2.06756	-5.66036	0.000104556	0.00227037	1.363
LPC 20:4	-0.35781	0.000725581	-1.18456	0.259067	0.380465	-6.22569
LPC 22:4	0.0193103	-2.51559	0.069426	0.945791	0.957211	-6.93486
LPC 22:5	-1.65382	-1.40169	-5.67029	0.000102923	0.00227037	1.37907
LPC 22:6	0.482203	0.871669	1.39465	0.188342	0.312874	-5.97077
LPC O-16:0	1.67461	-1.7887	5.9165	6.99923e-05	0.00215291	1.77279
LPC O-16:1	-0.298193	-1.33539	-1.20039	0.253092	0.375259	-6.2076
LPC O-18:0	1.07431	-3.23833	3.66046	0.00325073	0.0251522	-2.12777
LPC O-18:1	1.68958	-2.18996	6.17806	4.68997e-05	0.00206846	2.18146
LPE 16:0	1.1822	0.912455	2.88241	0.0137386	0.0500995	-3.55785
LPE 18:0	-2.10426	0.944187	-10.3176	2.49748e-07	7.59233e-05	7.45262
LPE 18:1	0.585299	1.69398	1.38909	0.189984	0.313886	-5.9779
LPE 18:2	1.17497	-4.9584	2.94302	0.0122742	0.0468534	-3.44747
LPE 20:3	1.1672	0.67401	3.04804	0.010096	0.0409224	-3.25545
LPE 20:4	1.72269	-0.106576	3.94839	0.00192451	0.0229828	-1.60021
LPE 22:6	1.54682	1.41044	3.27485	0.00662329	0.0305193	-2.83846
PC 30:0	0.798313	1.84786	2.22049	0.0463457	0.12042	-4.72424
PC 32:0	0.91659	5.42057	2.42386	0.0320453	0.0955076	-4.37588
PC 32:1	0.714878	3.62997	2.0923	0.0582814	0.135249	-4.9374
PC 32:3	1.63468	-6.91252	3.44834	0.00480333	0.0286316	-2.51856
PC 33:0	0.612814	0.680845	1.94543	0.075467	0.165126	-5.17426
PC 33:1	1.4839	0.432225	2.62839	0.0220028	0.0743206	-4.01549
PC 34:0	0.476993	4.44812	1.66101	0.122531	0.228523	-5.60603
PC 34:1	0.493578	7.54784	1.64966	0.124861	0.230046	-5.62242
PC 34:2	0.763851	3.89584	2.44096	0.0310585	0.0934829	-4.34609
PC 34:3	-0.252716	0.387899	-1.13079	0.280184	0.405599	-6.28573
PC 34:4	1.20737	-4.52518	3.31311	0.00616946	0.0297701	-2.76793
PC 35:2	0.960978	-0.547779	1.60096	0.135304	0.240294	-5.69192
PC 35:5	0.985212	0.438068	2.02788	0.065315	0.148177	-5.04233
PC 35:6	1.98483	0.650891	3.56887	0.00384622	0.0259833	-2.29638
PC 36:0	0.576942	3.73135	1.60007	0.135503	0.240294	-5.69319
PC 36:1	0.570615	6.69434	1.58004	0.14002	0.246047	-5.72137
PC 36:2	0.394054	3.94503	1.33859	0.205452	0.327003	-6.04182
PC 36:3	0.37584	3.12098	1.35111	0.201524	0.322439	-6.02614
PC 36:4	0.789521	4.30253	2.37859	0.0348053	0.102726	-4.45438
PC 36:5	0.528373	-0.582986	1.62248	0.130599	0.236322	-5.66138
PC 36:6	2.1285	-4.39512	3.81334	0.00245867	0.0241109	-1.84709
PC 37:1	0.410175	0.897768	1.27757	0.225507	0.347991	-6.11671
PC 37:3	-0.44123	-1.57241	-1.94517	0.0755015	0.165126	-5.17467
PC 37:4	0.478191	0.177508	1.84598	0.0896362	0.182882	-5.3296
PC 37:6	1.97188	2.66834	3.55274	0.0039621	0.0261843	-2.3261
PC 38:1	1.03407	2.24855	1.93812	0.0764343	0.165972	-5.18583
PC 38:2	0.515368	3.07644	1.49246	0.161333	0.277091	-5.84184
PC 38:3	-0.0613685	3.9242	-0.259206	0.799858	0.850199	-6.9015
PC 38:4	0.172743	4.55005	0.794233	0.442447	0.569029	-6.60763
PC 38:5	0.302781	4.81452	1.06746	0.306719	0.431679	-6.35355
PC 38:6	0.980784	5.10181	2.31414	0.039132	0.110149	-4.56524
PC 39:3	-0.108892	-1.19356	-0.454391	0.657638	0.740451	-6.82761
PC 39:4	0.33671	-0.86317	1.35613	0.199968	0.321641	-6.01982
PC 39:5	-0.056775	0.321846	-0.22521	0.825597	0.871463	-6.91029
PC 39:6	0.531453	-0.0450143	1.65189	0.124401	0.230046	-5.61921
PC 40:5	-0.147021	4.16243	-0.684525	0.506618	0.62862	-6.69084
PC 40:6	0.534714	4.61479	1.66775	0.121165	0.227372	-5.59627
PC 40:7	1.03326	2.92428	2.58908	0.0236581	0.0773341	-4.08539
PC 41:6	0.0456393	-2.04377	0.193205	0.850022	0.894141	-6.91745
PC 42:4	0.339488	-2.3501	1.24598	0.236493	0.3631	-6.15444
PC 42:5	0.0876079	-1.03304	0.358888	0.725899	0.802448	-6.86871
PC 42:6	0.54245	-2.06759	1.72565	0.10998	0.208961	-5.51139
PC O-30:0	0.120065	-1.63427	0.55891	0.586477	0.688375	-6.77199
PC O-32:0	0.853664	1.05747	2.83406	0.0150302	0.0531299	-3.64563
PC O-32:1	0.147461	0.811144	0.609844	0.55331	0.664847	-6.74094
PC O-34:0	0.678073	-0.253264	2.18682	0.0492346	0.12414	-4.78075
PC O-34:1	0.683982	3.09708	2.15881	0.0517677	0.126914	-4.82749
PC O-34:2	0.216424	2.27256	0.792143	0.443618	0.569029	-6.60932
PC O-34:3	-0.168556	-2.28014	-0.70763	0.492657	0.618875	-6.67426
PC O-36:1	1.37144	-3.7526	3.34945	0.00576768	0.0292229	-2.70094
PC O-36:2	1.17777	-1.94012	2.06032	0.0616796	0.14205	-4.98968
PC O-36:4	1.48611	0.572781	6.08002	5.44331e-05	0.00206846	2.02944
PC O-36:5	0.276956	0.395594	1.13498	0.278492	0.405364	-6.28114
PC O-38:2	1.08211	1.16739	2.09287	0.0582218	0.135249	-4.93645
PC O-38:3	1.21034	-3.16385	1.73317	0.108597	0.208945	-5.50024
PC O-38:4	1.08274	-0.513501	3.94272	0.00194433	0.0229828	-1.61054
PC O-38:5	1.52889	-0.515743	6.22657	4.35883e-05	0.00206846	2.25618
PC O-38:6	0.319416	1.50269	1.28467	0.223096	0.346026	-6.10814
PC O-40:5	0.0295728	0.150901	0.126541	0.901395	0.927752	-6.92886
PC O-40:6	0.283449	-0.317331	1.06838	0.30632	0.431679	-6.35259
PC O-40:7	0.742977	-0.0290079	1.88887	0.083252	0.175754	-5.26315
PC O-42:5	0.343354	0.633111	1.30217	0.21724	0.342181	-6.08684
PE 33:1	1.00084	-2.18031	2.68287	0.0198943	0.0687258	-3.91813
PE 34:1	1.60507	1.96391	3.72157	0.00290669	0.0250874	-2.01544
PE 34:2	1.36438	-1.60774	3.19231	0.00772042	0.0343139	-2.99047
PE 35:1	0.760771	5.24832	2.27374	0.042102	0.113564	-4.63415
PE 35:3	1.27789	-5.5287	2.22082	0.0463184	0.12042	-4.72369
PE 36:0	0.618662	2.20126	2.1299	0.05451	0.132568	-4.87545
PE 36:2	1.38478	-0.627763	3.84771	0.00230967	0.0241109	-1.78414
PE 36:4	1.89642	0.633368	3.81937	0.0024318	0.0241109	-1.83603
PE 36:6	2.76151	-8.38951	4.44761	0.00079149	0.0126638	-0.70042
PE 37:2	0.825516	5.40016	2.60802	0.0228459	0.0763205	-4.05175
PE 37:4	1.13049	-0.43687	3.13824	0.00853664	0.0362757	-3.0899
PE 38:4	1.62484	2.30613	3.78504	0.00258871	0.024479	-1.89896
PE 38:5	1.05229	2.00769	2.21084	0.0471568	0.121489	-4.74047
PE 38:6	2.02892	2.20838	3.70963	0.00297088	0.0250874	-2.03739
PE 40:4	0.496178	1.55272	1.8313	0.0919213	0.183843	-5.35215
PE 40:6	2.02722	4.2195	3.69201	0.00306821	0.0251522	-2.06976
PE O-34:3	1.27074	-0.847801	2.29537	0.0404861	0.110881	-4.59731
PE O-36:2	1.05414	3.6343	1.85628	0.0880632	0.180887	-5.31371
PE O-36:3	1.04825	3.43383	2.0993	0.0575613	0.135249	-4.9259
PE O-36:5	2.30178	2.89329	5.25716	0.00020037	0.00380703	0.698938
PE O-38:4	1.24379	-1.41747	2.58992	0.0236217	0.0773341	-4.08391
PE O-38:5	1.70532	1.64966	3.91583	0.00204124	0.0229828	-1.65961
PE O-38:6	1.61355	3.68897	3.58686	0.00372103	0.0258575	-2.26324
PE O-38:7	1.90817	2.10004	3.65713	0.00327065	0.0251522	-2.1339
PE O-40:6	1.33489	1.09177	2.96759	0.0117258	0.0457006	-3.40262
SM d31:1	1.53539	-4.82471	5.42291	0.000152934	0.00309946	0.974714
SM d32:1	0.257419	0.323587	0.998521	0.337689	0.466625	-6.42368
SM d32:2	-0.0403624	-4.64147	-0.166258	0.870715	0.901199	-6.92263
SM d33:1	0.52009	1.80594	1.69612	0.115565	0.21821	-5.55491
SM d34:0	0.382507	3.12342	1.54922	0.147225	0.257221	-5.76429
SM d34:1	0.30169	6.35659	1.29001	0.221294	0.344991	-6.10166
SM d34:2	0.242077	2.11545	0.943612	0.363934	0.491716	-6.4767
SM d35:1	0.245258	2.15941	0.9543	0.358715	0.488313	-6.46658
SM d35:2	0.423818	-1.44907	1.38128	0.192311	0.314315	-5.9879
SM d36:0	0.227877	1.34904	0.95205	0.35981	0.488313	-6.46872
SM d36:1	0.202729	4.74208	0.85481	0.409358	0.541064	-6.55693
SM d36:2	0.0824906	2.78321	0.346274	0.735118	0.80387	-6.87343
SM d37:1	0.0873745	0.217392	0.349495	0.73276	0.80387	-6.87224
SM d38:1	0.30226	3.36606	1.12143	0.283991	0.407237	-6.29596
SM d38:2	-0.0585601	0.847096	-0.275819	0.787368	0.845795	-6.89676
SM d39:1	0.115183	1.76114	0.424728	0.678533	0.75836	-6.84138
SM d39:2	-0.0912394	-0.716534	-0.352497	0.730564	0.80387	-6.87112
SM d40:1	0.27422	4.8397	0.919438	0.375935	0.503455	-6.49922
SM d40:2	0.137535	4.05958	0.536017	0.601717	0.703547	-6.78511
SM d41:1	1.07865	1.25327	2.18483	0.0494109	0.12414	-4.78408
SM d41:2	0.0781374	2.80371	0.308011	0.763342	0.822894	-6.88674
SM d42:1	0.366463	3.42115	1.20178	0.252575	0.375259	-6.20601
SM d42:2	0.515963	6.02889	1.51079	0.156656	0.272134	-5.81701
SM d44:2	0.307545	-0.845667	0.923585	0.373857	0.502887	-6.4954
TAG 40:0	-0.0331442	-2.31252	-0.124033	0.903337	0.927752	-6.9292
TAG 42:0	0.230601	-3.38764	0.839893	0.417348	0.544782	-6.56972
TAG 42:1	-0.137499	4.82023	-0.524702	0.609324	0.704314	-6.7914
TAG 44:0	0.13339	-1.62686	0.624409	0.54402	0.656278	-6.7316
TAG 44:1	0.00652908	-3.72488	0.0240307	0.981222	0.981222	-6.93714
TAG 44:2	-0.218061	-5.14334	-0.639661	0.534386	0.649813	-6.72159
TAG 46:0	0.0936576	0.659569	0.318898	0.755273	0.817092	-6.88311
TAG 46:1	0.249424	0.171162	0.975535	0.348505	0.478396	-6.44619
TAG 46:2	0.186539	-1.44138	0.656815	0.523667	0.640734	-6.71006
TAG 46:4	0.150904	5.37836	0.474049	0.643953	0.728667	-6.81799
TAG 48:0	-0.0516839	1.67009	-0.102931	0.919714	0.935094	-6.93176
TAG 48:1	0.242062	2.73992	0.902723	0.384392	0.512523	-6.5145
TAG 48:2	0.144762	1.3242	0.595133	0.562783	0.670925	-6.75017
TAG 48:3	0.168516	-0.93056	0.671375	0.514667	0.636012	-6.70006
TAG 49:1	-0.227204	-1.40144	-1.02504	0.325516	0.451858	-6.39717
TAG 49:2	-0.0434879	1.9173	-0.228797	0.82287	0.871463	-6.90942
TAG 49:3	0.252588	-1.64318	0.973751	0.349355	0.478396	-6.44791
TAG 50:0	-0.0583203	0.233895	-0.109081	0.914937	0.933358	-6.93106
TAG 50:1	0.341781	3.89295	1.20073	0.252968	0.375259	-6.20721
TAG 50:2	0.164797	3.49862	0.654973	0.524812	0.640734	-6.71131
TAG 50:3	-0.0157942	1.66514	-0.0628564	0.950913	0.957211	-6.93533
TAG 50:4	0.215735	-0.0507325	0.78217	0.449237	0.571258	-6.61733
TAG 51:1	0.35814	0.44593	1.31057	0.214472	0.339581	-6.07653
TAG 51:2	0.299125	1.0236	1.1972	0.254287	0.375259	-6.21126
TAG 51:3	0.211673	-0.173309	0.890178	0.390826	0.518826	-6.52581
TAG 51:4	0.0554952	-2.71506	0.174911	0.864059	0.901199	-6.92105
TAG 52:0	0.701184	-0.684367	1.96466	0.0729767	0.161934	-5.14373
TAG 52:1	0.736653	1.69143	2.09715	0.0577811	0.135249	-4.92943
TAG 52:2	0.445687	3.85077	1.59803	0.135956	0.240294	-5.69606
TAG 52:3	-0.0586661	4.37439	-0.266306	0.794513	0.847481	-6.89951
TAG 52:4	-0.143424	2.83403	-0.629329	0.540901	0.655115	-6.72839
TAG 53:2	0.38447	-0.0677771	1.44578	0.173786	0.296803	-5.90414
TAG 53:3	0.168376	0.120297	0.766863	0.45795	0.577662	-6.62944
TAG 53:4	0.126098	-0.279128	0.56596	0.581825	0.685561	-6.76785
TAG 54:1	0.696726	-1.1118	2.22848	0.0456842	0.12042	-4.71078
TAG 54:2	0.830694	1.41957	2.45975	0.0300082	0.0912249	-4.31329
TAG 54:3	0.370726	2.00294	1.12142	0.283994	0.407237	-6.29596
TAG 54:4	-0.0135892	3.07406	-0.0503028	0.960707	0.963877	-6.93609
TAG 54:5	-0.209328	2.38189	-0.838233	0.418244	0.544782	-6.57114
TAG 54:6	-0.0443251	1.52175	-0.165168	0.871554	0.901199	-6.92282
TAG 55:1	0.638768	-3.6928	1.91537	0.0795165	0.169042	-5.22166
TAG 55:3	0.541258	-3.46658	2.1713	0.0506235	0.125118	-4.80668
TAG 56:1	0.538418	-3.19488	1.38433	0.191399	0.314315	-5.984
TAG 56:4	1.54333	-2.61235	4.23962	0.00114209	0.0165331	-1.07247
TAG 56:7	1.79466	0.449717	3.15748	0.00823661	0.0357704	-3.05453
TAG 57:1	0.707231	-4.7617	2.11749	0.0557285	0.134456	-4.89595
TAG 58:8	2.34679	-1.21097	3.36332	0.00562144	0.0292229	-2.67537
TAG 58:9	2.55797	-1.55924	3.31562	0.00614083	0.0297701	-2.7633
LPA 16:0	-1.62694	-3.13703	-3.63723	0.00339223	0.0251522	-2.17051
LPA 18:0	-0.646271	-2.50843	-1.43994	0.175397	0.297881	-5.91183
LPA 19:3	-0.760641	-9.34831	-1.11745	0.289853	0.413687	-6.15646
LPA 20:0	0.685397	4.13462	1.72826	0.109499	0.208961	-5.50753
PA 35:3	1.7567	-3.76579	2.78308	0.0165221	0.0577324	-3.73785
PA 37:3	0.265756	-3.63727	0.779069	0.450993	0.571258	-6.6198
PA 38:3	1.23355	1.17078	2.33365	0.037771	0.107312	-4.53181
PA 40:3	0.423085	1.7192	1.62311	0.130464	0.236322	-5.66048
PA 40:4	2.34318	0.69493	3.37696	0.00548116	0.0292229	-2.6502
PA 40:5	2.28561	-0.590831	3.13479	0.00859162	0.0362757	-3.09625
PA 41:7	1.85987	-2.65147	3.02205	0.0105961	0.0423846	-3.30305
PA 42:2	0.450657	-2.60666	1.03663	0.320299	0.448714	-6.3854
PA 42:4	1.19249	4.82235	2.47653	0.0290994	0.0902674	-4.28392
PA 42:6	2.05328	-0.214522	3.59479	0.00366718	0.0258575	-2.24864
PA 42:8	1.41108	-4.65289	2.35678	0.0362157	0.103864	-4.49203
PA 43:2	0.143455	5.85599	0.694665	0.500462	0.62527	-6.68363
PA 43:4	2.80399	0.598231	3.43394	0.00493289	0.0288384	-2.54512
PA 43:6	1.53169	4.84344	2.63385	0.0217818	0.0743206	-4.00574
PA 44:3	0.232354	-1.1756	0.384576	0.707264	0.784702	-6.85858
PA 44:4	0.972923	1.28255	1.93371	0.0770235	0.166065	-5.1928
PA 44:5	0.805454	7.21609	1.84059	0.0904688	0.18335	-5.33789
PA 44:6	0.888962	3.26293	2.29727	0.0403475	0.110881	-4.59408
PG 32:0	1.72684	-0.821776	3.28358	0.00651683	0.0305193	-2.82237
PG 34:0	1.79727	3.62953	3.52949	0.00413544	0.0261911	-2.36895
PG 34:1	1.67062	1.53391	3.63743	0.00339101	0.0251522	-2.17015
PG 34:2	1.40069	-3.93914	3.2451	0.00699934	0.0317582	-2.89328
PG 34:3	3.61104	-8.67123	9.39118	6.89416e-07	0.000104791	6.44732
PG 36:0	1.0389	0.358483	2.37106	0.0352859	0.103143	-4.46739
PG 36:1	1.61135	2.2892	3.27463	0.00662591	0.0305193	-2.83886
PG 36:2	1.63317	1.0134	4.26536	0.00109111	0.0165331	-1.02619
PG 36:3	2.60612	-4.41423	5.83431	7.95328e-05	0.002198	1.64233
PG 36:4	-0.101959	-1.46522	-0.41194	0.687629	0.765711	-6.84704
PG 38:0	0.389428	5.24349	1.36949	0.195868	0.318417	-6.00291
PG 38:1	0.519971	1.28505	2.05333	0.0624464	0.142735	-5.00105
PG 39:4	1.46956	0.443694	3.84582	0.00231765	0.0241109	-1.78761
PG 40:0	0.350404	4.47448	1.21983	0.245906	0.371918	-6.18512
PG 40:1	0.151845	2.8369	0.664442	0.518941	0.638697	-6.70484
PG 40:2	0.726112	-1.32554	1.63444	0.128047	0.234496	-5.64429
PG 41:3	0.511096	-3.97173	1.35946	0.198938	0.321641	-6.01562
PG 41:1	0.177377	-0.292317	0.481571	0.638753	0.727269	-6.81421
PG 41:4	2.32876	0.469502	3.53905	0.00406323	0.0261911	-2.35132
PG 41:6	0.570551	2.60513	2.20593	0.0475748	0.121536	-4.74873
PG 42:0	0.0413323	0.563757	0.117914	0.908082	0.929485	-6.92999
PG 42:1	0.359928	1.04355	1.22781	0.243001	0.369362	-6.17581
PG 42:2	-0.249643	1.87237	-1.10063	0.292594	0.415648	-6.31843
PG 42:3	0.0680281	2.22167	0.331017	0.746326	0.810769	-6.87892
PG 42:4	-0.0936754	2.18212	-0.435676	0.670787	0.75247	-6.8364
PG 42:5	0.586992	2.45054	1.86378	0.0869346	0.180887	-5.30212
PG 44:3	0.325395	-0.448898	1.40057	0.186607	0.311695	-5.96314
PG 44:4	-0.439184	1.51186	-2.01565	0.0667362	0.15028	-5.06206
PG 44:5	0.0797837	2.20715	0.330428	0.746761	0.810769	-6.87913
PG 44:6	0.535365	0.419778	1.87676	0.0850116	0.178231	-5.282
PG 44:7	0.484934	-3.61926	1.77245	0.101621	0.200603	-5.44153
PI 32:2	0.390783	-4.69694	1.61116	0.133055	0.239342	-5.67748
PI 34:1	1.16905	3.00107	2.58189	0.0239741	0.0775332	-4.09816
PI 34:2	1.04307	-1.17141	2.46978	0.0294616	0.0904681	-4.29574
PI 36:1	1.2211	2.28208	2.17893	0.0499366	0.124432	-4.79395
PI 36:2	0.752535	0.00984918	2.10246	0.0572382	0.135249	-4.9207
PI 36:4	0.866513	2.23867	2.27229	0.0422128	0.113564	-4.63662
PI 37:4	1.2201	-1.90495	3.4562	0.00473409	0.0286316	-2.50406
PI 38:4	0.662188	4.67508	2.30316	0.0399187	0.110881	-4.58401
PI 38:5	0.441301	2.37611	1.21535	0.247547	0.372546	-6.19033
PI 40:6	0.863289	2.4551	2.229	0.0456415	0.12042	-4.70991
PI 41:6	1.3398	-2.28628	2.55743	0.0250791	0.080253	-4.14148
PS 33:1	1.67204	3.47944	3.36606	0.00559295	0.0292229	-2.67031
PS 35:1	1.62141	3.82493	3.11539	0.00890708	0.0370925	-3.13187
PS 35:2	1.70822	2.791	3.92138	0.00202085	0.0229828	-1.64948
PS 35:3	2.2306	-3.61019	5.68267	0.000100927	0.00227037	1.39908
PS 36:2	0.618935	3.62876	1.40246	0.186053	0.311695	-5.96069
PS 36:4	1.65806	-1.8193	3.4212	0.00505041	0.0289684	-2.56861
PS 37:0	0.387758	6.83145	1.29107	0.220939	0.344991	-6.10037
PS 37:1	0.515283	3.05286	1.92028	0.0788422	0.168789	-5.21395
PS 37:2	1.64959	-3.25661	3.91736	0.0020356	0.0229828	-1.65682
PS 38:0	0.210601	1.94347	0.829039	0.423228	0.547494	-6.57891
PS 38:3	1.49972	-0.985641	3.58373	0.00374254	0.0258575	-2.26902
PS 39:0	0.34872	6.0863	1.1345	0.278688	0.405364	-6.28167
PS 39:1	0.188943	4.32008	0.780592	0.45013	0.571258	-6.61859
PS 39:3	0.508564	3.47162	1.79167	0.0983562	0.195427	-5.41252
PS 40:3	1.75831	-0.29079	2.90718	0.0131202	0.0492412	-3.51279
PS 40:4	2.23869	2.0523	3.35163	0.00574442	0.0292229	-2.69691
PS 41:3	0.0592907	3.85111	0.27036	0.791466	0.847203	-6.89835
PS 41:4	0.0397147	3.75157	0.166973	0.870165	0.901199	-6.9225
PS 41:5	0.587905	4.03671	1.73343	0.10855	0.208945	-5.49986
PS 42:6	0.813497	-1.17694	1.99683	0.0689799	0.15419	-5.09233
PS 43:2	0.162222	-1.83276	0.570481	0.578852	0.684712	-6.76516
PS 43:4	-0.314719	3.37378	-1.49847	0.159786	0.275994	-5.83372
PS 43:6	0.579642	1.8458	1.83651	0.0911047	0.183416	-5.34416
PS 44:1	-0.426513	0.67085	-1.73413	0.108422	0.208945	-5.49882
PS 44:2	-0.627315	-0.886127	-2.85897	0.0143504	0.0513238	-3.60044

## Sheet: Ext 8B
	t.stat	p.val
Argininosuccinate	6.29124	0.000241604
Citrulline	-0.594643	0.57413
Creatine	3.32225	0.0148608
Arginine	6.10925	0.00130138
Glutamate	-0.122583	0.9069
Ornithine	-5.19315	0.00367297
Urea	-2.59187	0.034313
