# Supplementary material for: Monocyte infiltration induces CNS arginine catabolism to fuel neuroinflammation
Source: Nat Immunol. 2026 May 18;27(7):1418–32. doi: 10.1038/s41590-026-02516-4 (PMC13310764; doi:10.1038/s41590-026-02516-4)
Supplement: Supplementary file 20 — Statistical source data. [file 41590_2026_2516_MOESM20_ESM.xlsx]

## Sheet: Ext 9B
	Arg1fl/fl	Arg1flflCX3CR1cre/+
	58.222	28.395
	70.855	52.787
	72.926	59.463
	65.153	45.855
	70.134	38.989
	60	30.932
	67.018	20.994
		29.007
	Unpaired t test
	P value	0.0002
	P value summary	***
	Significantly different (P < 0.05)?	Yes
	One- or two-tailed P value?	Two-tailed
	t, df	t=5.146, df=13

## Sheet: Ext 9C
	Arg1fl/fl	Arg1flflCX3CR1cre/+
	-0.519512	-1.47455
	-0.594412	0.859637
	-0.524584	0.261154
	-0.654364	0.552083
	-1.7466	2.09455
	0.367885	0.097701
	-1.25243	1.26192
	-0.940437	0.89631
		0.445434
		0.870219
	Unpaired t test
	P value	0.0031
	P value summary	**
	Significantly different (P < 0.05)?	Yes
	One- or two-tailed P value?	Two-tailed
	t, df	t=3.473, df=16

## Sheet: Ext 9E
	Arg1fl/fl	Arg1fl/flCX3CR1cre/+
	58.428	23.709
	60.723	10.789
	46.04	6.038
	49.664
	47.329
	Unpaired t test
	P value	0.0004
	P value summary	***
	Significantly different (P < 0.05)?	Yes
	One- or two-tailed P value?	Two-tailed
	t, df	t=7.014, df=6

## Sheet: Ext 9F
	days	Arg1fl/fl																		Arg1fl/fl CCR2 ERT-cre/+
	0	0	0	0	0	0	0	0	0	0	0	0	0	0	0	0	0	0	0	0	0	0	0	0	0	0	0	0	0	0	0	0	0	0	0	0	0	0
	21	0	0	0	0	0	2.75	0	1.75	0	1	0	1	3	0	0	0	0.75	3	0	0	0	0	0	1	0	0	0	0	0	0	0	0	0	0	0	0	0
	22	0	0	1.5	0	1	1.75	0	1.75	0	1.5	1	1.5	1.75	0	0.25	0	1.5	3	0	0	1	0	0	1.75	0	0	0	0	0	0	0	0	0.25	0.25	0	0	0
	24	0	0	2.75	1.5	2	1.75	1	1.5	1	3	1.75	2.5	1.75	0.75	2.75	0	2.5	3	0	0	1.75	0	1.5	2	0.5	0	1	1.5	0	0	0	1	1	1.5	0	1	0
	25	0	0	3.25	1.75	3	1.75	1.5	1.5	1.5	3.25	2.5	2.75	1.5	1	3.25	0	3.25	2	0	0	3.25	0	1.5	2.75	1	0	1.5	1.75	0	0	0	1	1	1.5	0	1.5	0
	28	0	1	3	1.75	1.75	0.75	1.25	1.75	1.5	1.75	3	1.5	1.5	1.5	3	1	3	1.75	0	0	1.75	1.5	1.75	2.5	1.5	1	1.5	1.75	0.25	0.75	0	1.5	2	1.5	0	2.75	1
	31	1.5	1.75	3.25	1.5	0.5	0.5	1.75	0.75	0.75	1.75	1.75	1	2.25	1.75	3	1.5	3	1.75	1.5	1	1.5	1.5	1.75	1.75	1.75	1.5	0.5	0.75	0	0	1	1	1.75	0.75	1	1.75	0.5
	32	2	2	3	1.5	0.25	0.75	1.75	0.75	0.5	0.75	1.75	1	3	1	2.75	1	3	1.5	1.5	1	1.5	1.75	1.75	1.75	1.75	1	0.75	0	0	0	1	0.75	1	0.75	1.25	1	0
		AUC			Cumulative score			Max score
		Arg1fl/fl	Arg1fl/fl CCR2 ERT-cre/+		Arg1fl/fl	Arg1fl/fl CCR2 ERT-cre/+		Arg1fl/fl	Arg1fl/fl CCR2 ERT-cre/+
		4	3.75		3.5	3		2	1.5
		7.5	2.5		4.75	2		2	1
		29.88	19.63		16.75	10.75		3.25	3.25
		14.75	8.375		8	4.75		1.75	1.75
		16.88	14.88		8.5	8.25		3	1.75
		42.63	34		10	13.5		2.75	2.75
		12.63	11.63		7.25	6.5		1.75	1.75
		34.25	6.5		9.75	3.5		1.75	1.5
		10.75	10.38		5.25	5.25		1.5	1.5
		33.38	12.5		13	5.75		3.25	1.75
		22.5	0.75		11.75	0.25		3	0.25
		29.5	2.25		11.25	0.75		2.75	0.75
		51.75	2.5		14.75	2		3	1
		11.63	10.38		6	5.25		1.75	1.5
		27.38	13.88		15	7		3.25	2
		6.5	12		3.5	6.25		1.5	1.5
		37.25	2.625		17	2.25		3.25	1.25
		55.5	16.75		16	8		3	2.75
			4			1.5			1
		Unpaired t test			Unpaired t test			Unpaired t test
		P value	0.0007		P value	0.0006		P value	0.0007
		P value summary	***		P value summary	***		P value summary	***
		Significantly different (P < 0.05)?	Yes		Significantly different (P < 0.05)?	Yes		Significantly different (P < 0.05)?	Yes
		One- or two-tailed P value?	Two-tailed		One- or two-tailed P value?	Two-tailed		One- or two-tailed P value?	Two-tailed
		t, df	t=3,703, df=35		t, df	t=3.778, df=35		t, df	t=3.725, df=35

## Sheet: Ext 9G
	IL17+				IFNg+
	Arg1fl/fl	Arg1fl/flCX3CR1cre/+			Arg1fl/fl	Arg1fl/flCX3CR1cre/+
	18.4	6.37			43	40.9
	13.2	17.4			27.9	39.6
	27.7	24.7			19.5	23
	28.7				19.3
	16.8				41.2
	25.3				30
	Unpaired t test				Unpaired t test
	P value	0.3213			P value	0.564
	P value summary	ns			P value summary	ns
	Significantly different (P < 0.05)?	No			Significantly different (P < 0.05)?	No
	One- or two-tailed P value?	Two-tailed			One- or two-tailed P value?	Two-tailed
	t, df	t=1.067, df=7			t, df	t=0.6055, df=7
