# Supplementary material for: Monocyte infiltration induces CNS arginine catabolism to fuel neuroinflammation
Source: Nat Immunol. 2026 May 18;27(7):1418–32. doi: 10.1038/s41590-026-02516-4 (PMC13310764; doi:10.1038/s41590-026-02516-4)
Supplement: Supplementary file 21 — Statistical source data. [file 41590_2026_2516_MOESM21_ESM.xlsx]

## Sheet: Ext 10
	EAE_ARG.EAE	Healthy.EAE	Healthy.EAE_ARG
Cer	0.999938	4.15214e-07	4.17799e-07
DAG	0.78101	0.00464909	0.0126554
LPC	0.955728	0.39126	0.542758
LPE	0.56746	0.0152232	0.0772559
PC	0.00344752	1.71226e-05	0.00269723
PE	0.000965065	0.00112123	0.992534
SM	0.0142848	8.26791e-05	0.00718249
TAG	0.0229914	5.51619e-06	0.000109769
LPA	0.963104	0.442882	0.32029
PA	0.00700255	1.75756e-05	0.00144245
PG	0.0212688	0.000638851	0.077883
PI	0.0108731	0.000297709	0.0572384
PS	0.0264955	0.00139241	0.158651
